# Supplementary material for: Gut Microbiome–Metabolite Interactions Contribute to Esophageal Cancer Risk: Evidence From Mendelian Randomization and Multiomics Integration
Source: Int J Genomics. 2026 Jun 8;2026:5967802. doi: 10.1155/ijog/5967802 (PMC13243870; doi:10.1155/ijog/5967802)
Supplement: Supplementary file 4 — Supporting Information 4. Table S1: Details of all the GM IVs that have been filtered. Table S2: Details of all the metabolites IVs that have been filtered. Table S3: Detailed SNP information on GMs associated with EC and EAC. Table S4: Reverse MR analysis results of EC and EAC to GM. Table S5: Detailed SNP information on metabolites associated with EC and EAC. [file IJOG-2026-5967802-s001.xlsx]

## Sheet: Table S1
Table S1: Details of all the GMs IVs that have been filtered.
SNP	chr	position	effect_allele	other_allele	effect_allele_frequency	beta	standard_error	p_value	sampleid	F statistic
rs12134518	1	39535699	A	G	0.124831	-0.0581913	0.0129997	7.6e-06	GCST90032172	20.0378
rs35529920	1	241314385	T	C	0.0324356	0.112596	0.0241238	3e-06	GCST90032172	21.7848
rs13397435	2	29952075	A	T	0.253406	0.0448531	0.010067	8.4e-06	GCST90032172	19.8511
rs56059578	2	46549445	T	C	0.202203	-0.0541688	0.0106949	4.1e-07	GCST90032172	25.6534
rs78781023	4	98822938	T	C	0.0262405	0.124674	0.0270976	4.2e-06	GCST90032172	21.1685
rs2301066	5	36678173	T	C	0.374392	-0.0417618	0.00890582	2.7e-06	GCST90032172	21.9893
rs80117561	5	80958593	T	C	0.0255276	0.123498	0.0274408	6.8e-06	GCST90032172	20.2547
rs149492298	6	110806111	A	G	0.0119408	0.187131	0.0393907	2e-06	GCST90032172	22.5686
rs970908	8	63936893	T	A	0.40475	0.0399956	0.00887363	6.6e-06	GCST90032172	20.3152
rs1577118	9	11110873	A	G	0.0265323	0.143816	0.0267509	7.6e-08	GCST90032172	28.9026
rs4842051	9	135926511	T	C	0.159515	0.0540161	0.0119113	5.8e-06	GCST90032172	20.565
rs11199437	10	120605537	C	T	0.46014	0.0411556	0.00905584	5.5e-06	GCST90032172	20.6538
rs521033	12	69557648	G	A	0.085255	-0.0691384	0.0153808	7e-06	GCST90032172	20.206
rs4442668	13	62695621	C	T	0.0293871	0.112578	0.0253282	8.8e-06	GCST90032172	19.756
rs149949669	14	67783839	C	G	0.0225316	0.130773	0.028878	5.9e-06	GCST90032172	20.507
rs4788593	16	71989066	G	C	0.462599	-0.0397276	0.0085534	3.4e-06	GCST90032172	21.5728
rs113811824	17	11808606	A	G	0.0130625	0.170074	0.0382854	8.9e-06	GCST90032172	19.7337
rs6044752	20	17352505	G	A	0.18812	0.0515994	0.0109945	2.7e-06	GCST90032172	22.0261
rs13020322	2	99248465	G	A	0.216163	0.0157695	0.00342146	4e-06	GCST90032173	21.2429
rs115353050	2	201230407	T	C	0.068201	0.0249041	0.00556845	7.7e-06	GCST90032173	20.002
rs12637754	3	69791714	G	A	0.174072	-0.0203502	0.0036898	3.5e-08	GCST90032173	30.4181
rs164427	5	52669082	A	G	0.192714	-0.0166941	0.00355519	2.7e-06	GCST90032173	22.0496
rs9986739	7	8983936	T	C	0.131541	0.019136	0.00423695	6.3e-06	GCST90032173	20.3984
rs13262871	8	3216922	A	G	0.444664	0.0126669	0.00282481	7.3e-06	GCST90032173	20.1077
rs10781012	9	71318836	G	A	0.13386	-0.0184067	0.00410648	7.4e-06	GCST90032173	20.0915
rs2197600	11	36257683	A	T	0.270648	-0.0139736	0.00312811	7.9e-06	GCST90032173	19.955
rs10878425	12	66452358	T	C	0.337956	-0.0136559	0.00296547	4.1e-06	GCST90032173	21.2057
rs116935460	12	99792416	C	T	0.0122834	-0.0570228	0.0126123	6.1e-06	GCST90032173	20.4413
rs118022621	16	78792137	G	A	0.0356602	-0.0333867	0.00751674	8.9e-06	GCST90032173	19.7282
rs55824518	17	73457068	T	G	0.452562	-0.0127071	0.00287181	9.7e-06	GCST90032173	19.5786
rs183045777	19	12488066	A	G	0.0227657	-0.0414106	0.00928658	8.2e-06	GCST90032173	19.8844
rs2827109	21	21885876	G	A	0.249063	-0.0152088	0.00325668	3e-06	GCST90032173	21.8092
rs13020322	2	99248465	G	A	0.216163	0.0143566	0.00312659	4.4e-06	GCST90032174	21.0844
rs10181047	2	208377214	T	C	0.364286	0.0121141	0.00267405	5.9e-06	GCST90032174	20.5231
rs12637754	3	69791714	G	A	0.174072	-0.0188591	0.0033716	2.2e-08	GCST90032174	31.2874
rs76652641	3	127753329	C	T	0.0324255	-0.0326318	0.0072457	6.7e-06	GCST90032174	20.2825
rs55888898	3	193764868	G	A	0.213497	-0.0141117	0.00312713	6.4e-06	GCST90032174	20.3642
rs164427	5	52669082	A	G	0.192714	-0.0151409	0.00324862	3.2e-06	GCST90032174	21.7223
rs1476635	7	2884635	G	A	0.147229	-0.0163208	0.00365078	7.8e-06	GCST90032174	19.9853
rs9986739	7	8983936	T	C	0.131541	0.0183681	0.00387171	2.1e-06	GCST90032174	22.5073
rs1867045	8	3199372	C	A	0.46804	0.0116268	0.00256147	5.6e-06	GCST90032174	20.6035
rs10781012	9	71318836	G	A	0.13386	-0.0172745	0.0037525	4.2e-06	GCST90032174	21.1919
rs12554240	9	87270113	C	T	0.209324	-0.0140188	0.00312371	7.2e-06	GCST90032174	20.141
rs10878425	12	66452358	T	C	0.337956	-0.0124292	0.00270984	4.5e-06	GCST90032174	21.0377
rs4774384	15	61044429	T	C	0.435166	-0.0117459	0.00261171	6.9e-06	GCST90032174	20.2266
rs116870050	15	66975983	A	G	0.0822114	0.0210636	0.00461458	5e-06	GCST90032174	20.8354
rs13337877	16	5406327	A	G	0.164213	-0.0157458	0.00349669	6.7e-06	GCST90032174	20.2775
rs118022621	16	78792137	G	A	0.0356602	-0.0317201	0.0068693	3.9e-06	GCST90032174	21.3228
rs2827109	21	21885876	G	A	0.249063	-0.0136058	0.00297597	4.8e-06	GCST90032174	20.9022
rs59655337	1	98521908	A	G	0.0410993	-0.0468773	0.00916444	3.1e-07	GCST90032175	26.1646
rs1378751	2	137747119	T	C	0.202343	-0.0205893	0.0046553	9.7e-06	GCST90032175	19.5609
rs143189136	3	197808402	T	C	0.0230964	-0.0575443	0.0123714	3.3e-06	GCST90032175	21.6355
rs2518642	4	17465870	T	C	0.316773	0.0190745	0.00388779	9.3e-07	GCST90032175	24.0714
rs7773795	6	106626064	C	T	0.0949739	0.0340796	0.00620627	4e-08	GCST90032175	30.1528
rs78195101	7	22359832	G	A	0.169445	0.0225597	0.00491728	4.5e-06	GCST90032175	21.0483
rs184866557	11	8944308	G	T	0.0141772	0.0694074	0.0152808	5.6e-06	GCST90032175	20.631
rs116935460	12	99792416	C	T	0.0122834	-0.0746139	0.016466	5.9e-06	GCST90032175	20.5335
rs75639327	13	112160477	G	A	0.114496	-0.0262084	0.0058935	8.7e-06	GCST90032175	19.7758
rs8139510	22	21094211	A	G	0.389237	-0.0174604	0.00388316	6.9e-06	GCST90032175	20.218
rs80634	22	43897188	A	G	0.127993	0.0274364	0.00554301	7.4e-07	GCST90032175	24.4998
rs11746	1	161713346	G	A	0.492172	0.0431592	0.00862608	5.6e-07	GCST90032176	25.0334
rs35933529	1	208475158	A	T	0.0747436	0.0766077	0.0165671	3.8e-06	GCST90032176	21.3822
rs75704612	2	6163440	T	G	0.041879	0.100583	0.0215202	3e-06	GCST90032176	21.8452
rs1521662	2	212264486	G	T	0.267671	0.045742	0.00978068	2.9e-06	GCST90032176	21.8722
rs77637200	2	236769720	G	T	0.087817	0.0681176	0.0153191	8.7e-06	GCST90032176	19.7721
rs75037197	3	186242115	T	C	0.0144223	0.159013	0.0359603	9.8e-06	GCST90032176	19.5532
rs78108900	4	90826026	T	C	0.2333	-0.0487882	0.0101563	1.6e-06	GCST90032176	23.0759
rs2627838	4	142343967	T	C	0.0177815	0.154456	0.0325053	2e-06	GCST90032176	22.5788
rs141777731	4	186892935	G	C	0.0116044	0.21099	0.0393633	8.3e-08	GCST90032176	28.7303
rs161947	5	98932868	T	C	0.107473	0.0619313	0.0139237	8.7e-06	GCST90032176	19.7839
rs6932873	6	21070258	T	C	0.380264	-0.0398987	0.00881436	6e-06	GCST90032176	20.4897
rs28558255	7	153157991	A	G	0.0126369	0.188081	0.0383446	9.3e-07	GCST90032176	24.0592
rs62474725	8	3694900	C	G	0.0406957	0.102585	0.0219296	2.9e-06	GCST90032176	21.883
rs79309432	8	69677529	G	A	0.0117766	0.183925	0.0401795	4.7e-06	GCST90032176	20.9543
rs12002726	9	4490880	T	C	0.211675	0.0489949	0.0108264	6e-06	GCST90032176	20.4802
rs78629689	9	135593983	C	A	0.0104677	0.187712	0.0422505	8.9e-06	GCST90032176	19.7388
rs11189608	10	98449014	T	C	0.0259028	0.121178	0.0272204	8.5e-06	GCST90032176	19.8179
rs117780817	12	76094129	G	C	0.0144744	0.209511	0.03537	3.2e-09	GCST90032176	35.0868
rs73168307	12	101805449	A	G	0.045593	0.0918446	0.0206399	8.6e-06	GCST90032176	19.8012
rs151221450	13	112350728	C	T	0.0477119	0.0908785	0.0202781	7.4e-06	GCST90032176	20.0848
rs117404788	14	50844270	A	G	0.0117568	0.182162	0.0398568	4.9e-06	GCST90032176	20.8887
rs1453556	15	24821213	G	A	0.289006	-0.0425371	0.00946293	7e-06	GCST90032176	20.2062
rs28451465	15	39838704	G	T	0.0368699	0.104658	0.022975	5.2e-06	GCST90032176	20.7508
rs188890540	2	17905873	C	T	0.0496549	0.0695372	0.0153067	5.5e-06	GCST90032177	20.6382
rs630359	2	31267850	C	G	0.167571	0.042952	0.0091463	2.7e-06	GCST90032177	22.0534
rs148894440	2	150004007	T	C	0.0543753	0.0678118	0.0147113	4e-06	GCST90032177	21.2475
rs9833967	3	32807253	T	C	0.286735	0.0341244	0.00750935	5.5e-06	GCST90032177	20.6503
rs114480009	3	192672011	G	A	0.0143848	0.136536	0.0280914	1.2e-06	GCST90032177	23.6237
rs73252933	4	54115893	C	T	0.0517474	-0.0692967	0.0147916	2.8e-06	GCST90032177	21.948
rs80238466	4	133461494	C	T	0.0153911	-0.121426	0.0269845	6.8e-06	GCST90032177	20.2486
rs57655157	5	57343231	A	G	0.143641	0.0445382	0.00945739	2.5e-06	GCST90032177	22.178
rs30747	5	136003151	C	T	0.0305878	-0.0864659	0.0195037	9.3e-06	GCST90032177	19.6542
rs56240842	5	159376471	A	G	0.0550583	-0.066734	0.0144714	4e-06	GCST90032177	21.2654
rs139614351	6	73083022	G	C	0.0105485	0.148108	0.0326419	5.7e-06	GCST90032177	20.5876
rs4621606	6	90825639	T	C	0.212024	-0.0373012	0.00816423	4.9e-06	GCST90032177	20.8745
rs2543062	8	39974506	A	G	0.189949	0.0386146	0.00846332	5.1e-06	GCST90032177	20.8172
rs7930399	11	45376666	A	C	0.35652	-0.0308933	0.00692521	8.2e-06	GCST90032177	19.9004
rs138999137	12	13382810	G	C	0.0111878	0.185868	0.0315139	3.7e-09	GCST90032177	34.786
rs789019	12	28716499	A	G	0.0647603	-0.0647339	0.0134341	1.4e-06	GCST90032177	23.2192
rs10859228	12	91909211	G	A	0.45614	-0.0322097	0.00663439	1.2e-06	GCST90032177	23.5706
rs78002322	13	103379288	T	G	0.0150204	0.123785	0.0273769	6.1e-06	GCST90032177	20.4441
rs10162919	15	31003585	C	A	0.312754	0.0320963	0.00709127	6e-06	GCST90032177	20.4862
rs11650345	17	79371574	A	C	0.151984	0.0412605	0.00930995	9.3e-06	GCST90032177	19.6415
rs17408183	18	6171675	C	T	0.0180988	0.110297	0.0249091	9.5e-06	GCST90032177	19.607
rs2797225	1	215745224	T	A	0.500084	0.0118582	0.00265371	7.9e-06	GCST90032178	19.9678
rs72773146	2	23296132	C	T	0.0310438	-0.0385648	0.00769699	5.4e-07	GCST90032178	25.1038
rs17738837	2	144438629	G	T	0.158773	-0.0162858	0.00364076	7.7e-06	GCST90032178	20.0094
rs115458621	2	144853746	G	A	0.100544	-0.0210889	0.00444503	2.1e-06	GCST90032178	22.5091
rs55888898	3	193764868	G	A	0.213497	-0.0150153	0.00323933	3.6e-06	GCST90032178	21.4861
rs2871406	4	29736358	T	C	0.472036	0.0120751	0.00269906	7.7e-06	GCST90032178	20.015
rs117834141	7	33860562	G	A	0.0668308	-0.0236936	0.00533417	8.9e-06	GCST90032178	19.7301
rs11204010	8	18976133	T	A	0.142617	-0.0180146	0.00383069	2.6e-06	GCST90032178	22.1154
rs7030685	9	38254694	G	C	0.474257	0.0124889	0.00264966	2.4e-06	GCST90032178	22.2161
rs111892487	9	72161021	T	C	0.0235889	-0.0408686	0.00874228	2.9e-06	GCST90032178	21.854
rs12570042	10	89033631	A	G	0.124537	-0.0195239	0.00400064	1.1e-06	GCST90032178	23.8163
rs77874174	11	64459078	A	G	0.112271	-0.0187168	0.00422944	9.6e-06	GCST90032178	19.5838
rs9507799	13	26827100	T	C	0.461922	0.0126265	0.00268842	2.6e-06	GCST90032178	22.0583
rs56052861	15	94276034	C	T	0.121462	-0.0187565	0.00421447	8.6e-06	GCST90032178	19.807
rs13337877	16	5406327	A	G	0.164213	-0.0198132	0.00362097	4.5e-08	GCST90032178	29.9405
rs111490410	16	49943818	C	T	0.0124958	-0.0566186	0.0120196	2.5e-06	GCST90032178	22.189
rs12974710	19	15022648	T	C	0.12228	-0.020389	0.00405149	4.8e-07	GCST90032178	25.3257
rs3940549	2	135381057	G	A	0.421891	0.0856809	0.00684579	6.1e-36	GCST90032179	156.647
rs7369560	2	211640274	C	T	0.0450924	0.0761084	0.0161327	2.4e-06	GCST90032179	22.2562
rs72660102	4	92358575	G	A	0.0784297	0.0581274	0.0123557	2.5e-06	GCST90032179	22.1323
rs12501985	4	186799332	G	A	0.185324	0.0388009	0.00864	7.1e-06	GCST90032179	20.1677
rs10440729	5	148814170	T	C	0.173411	0.0410487	0.00881147	3.2e-06	GCST90032179	21.7021
rs472059	6	124595859	A	G	0.321387	0.0367925	0.00715519	2.7e-07	GCST90032179	26.4409
rs117583045	6	161773971	A	C	0.0563916	-0.0648764	0.0146634	9.7e-06	GCST90032179	19.5751
rs143755003	7	99645210	T	C	0.025561	-0.0964529	0.0213046	6e-06	GCST90032179	20.4967
rs11012543	10	21139896	G	A	0.013509	0.130345	0.0287948	6e-06	GCST90032179	20.4909
rs4764026	12	13682486	C	A	0.357958	0.0339505	0.00697091	1.1e-06	GCST90032179	23.7199
rs7156582	14	53720808	A	T	0.185714	0.0387383	0.00861581	6.9e-06	GCST90032179	20.2157
rs3803488	15	94855638	A	G	0.226043	0.0368617	0.00798195	3.9e-06	GCST90032179	21.3271
rs116980236	20	36827927	G	A	0.0637829	-0.0635304	0.01376	3.9e-06	GCST90032179	21.317
rs116897774	20	36880528	T	C	0.0105183	0.151975	0.032838	3.7e-06	GCST90032179	21.4186
rs6067586	20	50896084	A	G	0.0191261	0.116407	0.0245081	2e-06	GCST90032179	22.56
rs2164706	2	80769992	C	G	0.153084	0.0311264	0.00696623	7.9e-06	GCST90032180	19.9647
rs3940549	2	135381057	G	A	0.421891	0.050729	0.00513697	5.3e-23	GCST90032180	97.5211
rs10440729	5	148814170	T	C	0.173411	0.0294462	0.00661194	8.4e-06	GCST90032180	19.8336
rs2983215	6	170248221	A	G	0.276251	-0.0254038	0.0055947	5.6e-06	GCST90032180	20.6179
rs797815	7	83988381	A	C	0.223312	-0.0273506	0.00601988	5.5e-06	GCST90032180	20.6423
rs112134915	8	1336506	G	A	0.0282142	0.0694174	0.0153756	6.3e-06	GCST90032180	20.3832
rs62484243	8	1425323	T	G	0.095639	0.0400151	0.00848481	2.4e-06	GCST90032180	22.2415
rs1890115	9	82551078	T	G	0.147355	-0.0318961	0.00708692	6.8e-06	GCST90032180	20.2563
rs2250301	10	102788636	A	G	0.377686	-0.0229346	0.00516973	9.2e-06	GCST90032180	19.681
rs771997	12	51964384	A	G	0.277544	-0.0250611	0.00558648	7.3e-06	GCST90032180	20.1244
rs6492094	13	108015309	C	T	0.31555	0.0246117	0.0055456	9.1e-06	GCST90032180	19.6964
rs35307665	15	33719560	T	C	0.172833	-0.031698	0.00670697	2.3e-06	GCST90032180	22.3363
rs73101198	20	24372596	C	T	0.0468165	0.0532742	0.01196	8.4e-06	GCST90032180	19.8414
rs17091560	1	71644005	T	G	0.354191	0.0469395	0.010566	8.9e-06	GCST90032181	19.7358
rs113201217	2	101451843	T	C	0.0148498	0.197561	0.0419434	2.5e-06	GCST90032181	22.1858
rs3940549	2	135381057	G	A	0.421891	0.123463	0.0103317	6.5e-33	GCST90032181	142.801
rs116311695	2	168240300	G	C	0.0174272	-0.177325	0.0389791	5.4e-06	GCST90032181	20.6955
rs71323798	3	197312881	G	A	0.0604517	-0.0949988	0.0213458	8.6e-06	GCST90032181	19.8067
rs10440729	5	148814170	T	C	0.173411	0.0624891	0.0132993	2.6e-06	GCST90032181	22.0776
rs472059	6	124595859	A	G	0.321387	0.0530637	0.0107976	8.9e-07	GCST90032181	24.1513
rs71513754	8	35345302	T	C	0.0591025	-0.0953413	0.0214991	9.2e-06	GCST90032181	19.6663
rs76648959	8	70752304	A	G	0.0373665	-0.129661	0.026469	9.7e-07	GCST90032181	23.9963
rs72781019	10	7683991	T	A	0.0126646	0.2057	0.0452761	5.5e-06	GCST90032181	20.641
rs2300246	12	13688823	T	A	0.247104	0.0554716	0.0116406	1.9e-06	GCST90032181	22.7086
rs116980236	20	36827927	G	A	0.0637829	-0.0922762	0.0207681	8.9e-06	GCST90032181	19.7418
rs116897774	20	36880528	T	C	0.0105183	0.225686	0.0495628	5.3e-06	GCST90032181	20.7347
rs115275374	1	236572138	T	C	0.0351763	-0.20836	0.0464876	7.4e-06	GCST90032182	20.0888
rs10498122	2	221811794	T	A	0.0414873	-0.194491	0.0435015	7.8e-06	GCST90032182	19.989
rs150195406	2	235293908	T	C	0.0705313	0.148125	0.0334119	9.3e-06	GCST90032182	19.6542
rs145825934	5	96888624	A	C	0.0289416	0.230205	0.0514158	7.6e-06	GCST90032182	20.0464
rs9273487	6	32660372	G	A	0.266989	-0.114566	0.0194374	3.8e-09	GCST90032182	34.7404
rs7836768	8	64474910	G	A	0.376137	-0.082043	0.0177492	3.8e-06	GCST90032182	21.3661
rs10972531	9	35631426	C	T	0.43128	0.0781078	0.017345	6.7e-06	GCST90032182	20.2787
rs2456556	11	93974476	A	G	0.200673	0.0979141	0.0211856	3.8e-06	GCST90032182	21.3604
rs146505472	12	55834956	G	C	0.0173435	-0.306083	0.0655829	3.1e-06	GCST90032182	21.782
rs215095	16	15966537	G	A	0.210629	-0.0946242	0.0208801	5.8e-06	GCST90032182	20.5371
rs117149799	16	16911432	G	C	0.0372359	0.206501	0.045503	5.7e-06	GCST90032182	20.5951
rs783251	17	74524548	A	G	0.0403827	0.197431	0.0437049	6.3e-06	GCST90032182	20.4066
rs150639620	19	44878035	T	G	0.0414704	0.215365	0.0432182	6.3e-07	GCST90032182	24.8323
rs8135707	22	34419793	T	C	0.0174702	-0.289594	0.0654743	9.7e-06	GCST90032182	19.5631
rs6427397	1	157735935	T	C	0.390564	0.112636	0.0194835	7.4e-09	GCST90032183	33.4211
rs7515552	1	168522088	A	G	0.0114517	0.411611	0.0890693	3.8e-06	GCST90032183	21.3559
rs142424565	2	9212526	A	G	0.0241373	0.292508	0.061542	2e-06	GCST90032183	22.5908
rs6799456	3	11884415	T	C	0.177864	0.116139	0.0245918	2.3e-06	GCST90032183	22.3036
rs409972	3	21405782	C	A	0.416907	-0.0866041	0.0191891	6.4e-06	GCST90032183	20.3689
rs1543247	3	114846365	G	C	0.017839	0.35097	0.0715696	9.4e-07	GCST90032183	24.0482
rs114151759	3	132899973	G	A	0.0776225	0.161711	0.0352602	4.5e-06	GCST90032183	21.0334
rs34935748	3	139146719	G	T	0.249159	0.097063	0.021765	8.2e-06	GCST90032183	19.888
rs13087765	3	139267141	T	G	0.284162	0.103438	0.0208739	7.2e-07	GCST90032183	24.5557
rs35187774	4	66730500	T	C	0.0335992	0.253428	0.0521041	1.2e-06	GCST90032183	23.6573
rs151213409	4	171550064	C	T	0.0141095	0.379393	0.0801805	2.2e-06	GCST90032183	22.3893
rs35746165	5	36071952	A	T	0.470568	0.088289	0.0189138	3e-06	GCST90032183	21.7899
rs117756856	7	18212452	A	G	0.0167484	0.355377	0.0735675	1.4e-06	GCST90032183	23.3349
rs5009626	8	408946	C	T	0.494911	-0.089156	0.0193945	4.3e-06	GCST90032183	21.1322
rs73666217	8	16767125	A	C	0.0299426	0.263187	0.0555388	2.1e-06	GCST90032183	22.4562
rs115278211	8	130847189	C	A	0.0288042	0.252169	0.0563035	7.5e-06	GCST90032183	20.0592
rs137941189	9	85065895	C	T	0.0106383	0.41827	0.0917081	5.1e-06	GCST90032183	20.8017
rs11256400	10	9952258	G	A	0.0359422	0.225559	0.0503856	7.6e-06	GCST90032183	20.0404
rs61022210	14	23436048	T	C	0.00898254	0.520887	0.100222	2e-07	GCST90032183	27.0123
rs71417993	14	32127741	A	C	0.0440804	0.217264	0.0463175	2.7e-06	GCST90032183	22.0032
rs1380737	17	12480231	A	T	0.165879	0.115531	0.0256643	6.7e-06	GCST90032183	20.2646
rs4890815	18	77301174	G	C	0.0118408	0.418757	0.0870327	1.5e-06	GCST90032183	23.1504
rs12981803	19	47342334	C	T	0.177273	-0.113501	0.0251266	6.3e-06	GCST90032183	20.4048
rs78147929	1	57157111	T	C	0.118886	-0.0448436	0.00901846	6.6e-07	GCST90032184	24.725
rs6714153	2	11007917	G	T	0.18061	-0.0356844	0.00768932	3.5e-06	GCST90032184	21.5368
rs72771466	2	23288553	T	C	0.0311126	0.0961387	0.0169482	1.4e-08	GCST90032184	32.1773
rs6885159	5	118267111	G	A	0.162244	0.0355503	0.00792293	7.2e-06	GCST90032184	20.1333
rs2213902	8	17397088	C	G	0.0794867	-0.0548863	0.0109152	4.9e-07	GCST90032184	25.2851
rs7820268	8	39920010	T	C	0.28473	0.0301624	0.00647545	3.2e-06	GCST90032184	21.6966
rs145111742	9	126794993	T	C	0.0196029	-0.0972476	0.0212841	4.9e-06	GCST90032184	20.876
rs77140898	12	28528262	G	A	0.0363636	0.0741914	0.0156194	2e-06	GCST90032184	22.562
rs4943236	13	34613040	C	T	0.299966	0.0295093	0.00633764	3.2e-06	GCST90032184	21.6802
rs2064827	14	68599594	C	A	0.144487	0.0373512	0.00833528	7.4e-06	GCST90032184	20.0802
rs348373	19	6543331	T	C	0.133593	0.0385667	0.0086552	8.4e-06	GCST90032184	19.855
rs3787041	19	19120523	T	C	0.0991969	0.0437855	0.0097248	6.7e-06	GCST90032184	20.2721
rs56204460	22	44740840	C	T	0.116111	0.0418737	0.0091829	5.1e-06	GCST90032184	20.7933
rs116278987	1	56856356	G	A	0.0397535	-0.185483	0.0413327	7.2e-06	GCST90032185	20.1382
rs12473111	2	36238963	A	G	0.0359797	-0.23729	0.0433455	4.4e-08	GCST90032185	29.9689
rs2161973	2	66778662	A	T	0.497087	-0.0775488	0.0167223	3.5e-06	GCST90032185	21.5059
rs56173852	2	227653679	T	C	0.0297338	0.231136	0.0472752	1e-06	GCST90032185	23.9039
rs73095820	3	2153530	T	C	0.061701	-0.15082	0.0335423	6.9e-06	GCST90032185	20.2177
rs77459461	3	26222265	C	A	0.023299	-0.255893	0.0532281	1.5e-06	GCST90032185	23.1119
rs481706	6	125189776	T	C	0.38487	-0.0752552	0.0164889	5e-06	GCST90032185	20.83
rs62533202	9	9487798	C	T	0.0148865	-0.295141	0.0659109	7.5e-06	GCST90032185	20.0514
rs2118360	11	16222296	T	C	0.0125042	-0.356371	0.0726442	9.3e-07	GCST90032185	24.0659
rs79781895	11	29212628	T	C	0.0875336	-0.130841	0.0286542	5e-06	GCST90032185	20.8502
rs2900485	12	21418632	T	C	0.0422679	-0.189025	0.0402868	2.7e-06	GCST90032185	22.0147
rs4843605	16	87375439	T	C	0.378621	-0.0750576	0.0168474	8.4e-06	GCST90032185	19.8483
rs62052275	17	13987225	A	G	0.209603	0.0924896	0.0197631	2.9e-06	GCST90032185	21.9016
rs1634332	17	37043727	G	A	0.297573	-0.0804556	0.0180481	8.3e-06	GCST90032185	19.8724
rs113812503	19	56775256	A	G	0.0203927	0.260371	0.0574953	5.9e-06	GCST90032185	20.5079
rs143127636	20	17285517	T	A	0.0219217	-0.278439	0.0549833	4.1e-07	GCST90032185	25.6448
rs112473938	22	31635634	A	G	0.0206584	0.257016	0.0563412	5.1e-06	GCST90032185	20.8098
rs116240643	3	66745965	T	C	0.0111298	0.312204	0.0697253	7.5e-06	GCST90032186	20.0492
rs76064520	3	153634636	A	C	0.0454316	-0.167056	0.0344455	1.2e-06	GCST90032186	23.5212
rs159515	5	34138993	C	T	0.3734	0.066761	0.0149244	7.7e-06	GCST90032186	20.0102
rs191639411	5	71981274	A	G	0.056737	-0.139647	0.0315002	9.3e-06	GCST90032186	19.6534
rs112166600	6	46788783	C	T	0.0296429	-0.190456	0.0421828	6.3e-06	GCST90032186	20.3854
rs112122255	9	131659919	T	C	0.0660329	-0.139342	0.0297145	2.7e-06	GCST90032186	21.9901
rs34312679	10	89636377	C	T	0.241263	0.0777328	0.0170988	5.5e-06	GCST90032186	20.667
rs907203	11	7947015	G	A	0.448287	-0.0670799	0.014629	4.5e-06	GCST90032186	21.0259
rs7109714	11	12449283	C	G	0.0395556	-0.171839	0.037887	5.7e-06	GCST90032186	20.5714
rs55683640	11	121105602	C	A	0.0487057	0.149992	0.0337159	8.6e-06	GCST90032186	19.791
rs73187158	12	75217531	T	C	0.0440054	-0.162729	0.0354281	4.4e-06	GCST90032186	21.0977
rs61941270	12	111672025	C	G	0.0903574	0.116199	0.0253397	4.5e-06	GCST90032186	21.0282
rs1730971	16	8655958	T	A	0.18912	0.0828834	0.0184839	7.3e-06	GCST90032186	20.107
rs75266414	16	8717395	C	G	0.142725	-0.0996219	0.0209903	2.1e-06	GCST90032186	22.5254
rs4556838	17	6795188	A	C	0.461402	-0.0656847	0.014385	5e-06	GCST90032186	20.8501
rs1871324	17	22213630	T	G	0.287969	0.0728245	0.0162868	7.8e-06	GCST90032186	19.9933
rs76873365	17	33661538	A	C	0.0366855	-0.197486	0.0388194	3.6e-07	GCST90032186	25.8806
rs1398956	18	36451471	A	G	0.0157983	-0.32067	0.057986	3.2e-08	GCST90032186	30.5823
rs6777806	3	13772309	A	G	0.368942	-0.0552508	0.0122063	6e-06	GCST90032187	20.4884
rs13140638	4	17042224	A	C	0.0306826	0.174562	0.0344008	3.9e-07	GCST90032187	25.7491
rs72717131	4	134946474	C	T	0.030334	0.167584	0.0347729	1.4e-06	GCST90032187	23.2265
rs35741	5	5826159	G	T	0.293933	-0.0618174	0.0131504	2.6e-06	GCST90032187	22.0975
rs250083	5	142587545	T	C	0.169415	0.0725504	0.0163428	9e-06	GCST90032187	19.7073
rs752727	6	109335072	G	A	0.0757627	-0.105977	0.0224356	2.3e-06	GCST90032187	22.3125
rs117557870	7	7399018	T	C	0.0424552	0.134966	0.0294431	4.6e-06	GCST90032187	21.0127
rs62502155	8	27127195	T	C	0.0120866	0.307901	0.0542277	1.4e-08	GCST90032187	32.2389
rs3780030	8	139689680	C	T	0.240916	0.0621357	0.0139173	8e-06	GCST90032187	19.933
rs72683367	8	142057293	T	C	0.0655581	0.105977	0.0239378	9.5e-06	GCST90032187	19.5999
rs12236763	9	117644570	C	G	0.230391	0.0646844	0.013921	3.4e-06	GCST90032187	21.5903
rs61901912	11	131474446	G	A	0.127314	-0.0795757	0.0177583	7.4e-06	GCST90032187	20.0797
rs60703460	12	99880043	G	T	0.267289	0.0600599	0.0133803	7.2e-06	GCST90032187	20.1483
rs11615164	12	127476355	A	G	0.0384875	-0.138686	0.0304005	5.1e-06	GCST90032187	20.8115
rs2063902	15	58142264	A	G	0.0178841	-0.203267	0.0449243	6e-06	GCST90032187	20.4725
rs1392164	15	87131082	T	C	0.0294566	0.157114	0.035292	8.5e-06	GCST90032187	19.8188
rs11860707	16	79542984	A	C	0.0142761	0.231135	0.0502417	4.2e-06	GCST90032187	21.1642
rs35171791	18	34443157	T	C	0.075606	0.110009	0.0225686	1.1e-06	GCST90032187	23.76
rs150759482	19	2390893	A	G	0.0131424	0.281051	0.0525054	8.7e-08	GCST90032187	28.6525
rs7250983	19	7806625	A	G	0.0139825	0.22674	0.0506797	7.7e-06	GCST90032187	20.0165
rs62103331	19	31684878	G	A	0.0320415	0.152383	0.0338119	6.6e-06	GCST90032187	20.3111
rs10785793	1	106615879	A	G	0.210216	-0.0149635	0.00335607	8.2e-06	GCST90032188	19.8794
rs115353976	1	172531582	T	C	0.0347351	0.0338631	0.00750925	6.5e-06	GCST90032188	20.3358
rs12720529	1	186893674	A	G	0.0235234	0.0420362	0.00903029	3.2e-06	GCST90032188	21.6692
rs62153550	2	83548634	T	G	0.0259609	0.0386248	0.00866223	8.2e-06	GCST90032188	19.8826
rs6759004	2	201139953	T	C	0.119688	-0.0185415	0.00419098	9.7e-06	GCST90032188	19.5731
rs71310518	3	172632092	C	T	0.211445	-0.0153128	0.00341067	7.1e-06	GCST90032188	20.1572
rs11720343	3	189925632	G	C	0.161564	-0.017236	0.00371574	3.5e-06	GCST90032188	21.517
rs72710623	5	2102641	G	C	0.100119	-0.0203918	0.00459034	8.9e-06	GCST90032188	19.7343
rs6866985	5	79608135	T	C	0.170455	0.0159764	0.00360184	9.2e-06	GCST90032188	19.6747
rs17646004	6	18711185	T	C	0.0803918	0.0224007	0.00504352	8.9e-06	GCST90032188	19.7268
rs62463250	7	72403243	C	A	0.142371	-0.0188957	0.00395694	1.8e-06	GCST90032188	22.8038
rs62477573	7	142052035	G	C	0.114709	0.019673	0.00434805	6.1e-06	GCST90032188	20.4716
rs76893631	9	106396073	C	T	0.0372286	0.0347115	0.00719196	1.4e-06	GCST90032188	23.2944
rs10733962	10	56562128	A	G	0.193684	-0.0153406	0.00343692	8.1e-06	GCST90032188	19.9226
rs3781800	11	19186868	T	G	0.112181	0.0197711	0.00441484	7.5e-06	GCST90032188	20.0554
rs4645932	11	65717514	T	C	0.0664818	0.0242386	0.00543186	8.1e-06	GCST90032188	19.9121
rs142956197	12	32922692	C	T	0.0252072	0.0395076	0.00877507	6.7e-06	GCST90032188	20.2703
rs9506420	13	20037773	C	T	0.0366795	0.0355162	0.00730646	1.2e-06	GCST90032188	23.6287
rs2586183	15	79887764	T	A	0.454492	0.0128685	0.00270837	2e-06	GCST90032188	22.5756
rs4794088	17	50017665	A	G	0.281141	0.0139922	0.00310925	6.8e-06	GCST90032188	20.2517
rs62123114	19	7957636	C	G	0.0185839	0.04521	0.0101682	8.7e-06	GCST90032188	19.7688
rs328501	20	57442699	C	G	0.321326	-0.0170641	0.00296328	8.5e-09	GCST90032188	33.1605
rs118100157	22	46858684	A	G	0.0208789	0.0445805	0.00965115	3.9e-06	GCST90032188	21.3369
rs6697926	1	33892597	C	T	0.361313	0.0483724	0.00886599	4.9e-08	GCST90032189	29.7674
rs34149604	2	69165209	T	C	0.292405	0.0422683	0.0093334	5.9e-06	GCST90032189	20.5093
rs6711301	2	221605925	C	T	0.0510721	-0.0864091	0.0192541	7.2e-06	GCST90032189	20.1406
rs11709003	3	73753097	A	C	0.294708	0.0413759	0.00928569	8.4e-06	GCST90032189	19.8548
rs77085425	3	186885998	C	A	0.0236274	0.126865	0.0283422	7.6e-06	GCST90032189	20.0363
rs6834989	4	177731849	C	T	0.326897	0.0423093	0.00916419	3.9e-06	GCST90032189	21.3149
rs139588694	4	181118108	G	A	0.0157913	0.158035	0.0340804	3.5e-06	GCST90032189	21.5029
rs6866016	5	9980203	A	G	0.150378	0.0580378	0.0117835	8.4e-07	GCST90032189	24.259
rs1599011	6	67223029	T	G	0.364858	-0.0404217	0.00875908	3.9e-06	GCST90032189	21.2967
rs76013864	6	123774740	C	T	0.0329246	0.107349	0.0238905	7e-06	GCST90032189	20.1904
rs13222101	7	17683648	G	A	0.150637	-0.0526648	0.0119013	9.6e-06	GCST90032189	19.5818
rs242021	12	3678400	C	T	0.245113	-0.0439852	0.0098012	7.2e-06	GCST90032189	20.1398
rs7165513	15	95330896	T	A	0.216556	0.0494512	0.0104332	2.1e-06	GCST90032189	22.4656
rs74838822	16	84662608	A	C	0.0174555	-0.151178	0.032556	3.4e-06	GCST90032189	21.5633
rs61742849	1	113683521	A	G	0.0188917	0.137142	0.0267657	3e-07	GCST90032190	26.2533
rs4674463	2	219860110	A	C	0.0716093	-0.0710934	0.0143534	7.3e-07	GCST90032190	24.5329
rs17258709	3	60066979	A	G	0.146414	-0.0480784	0.0105296	5e-06	GCST90032190	20.8486
rs3911603	4	179546222	C	T	0.165043	-0.0438764	0.00992335	9.8e-06	GCST90032190	19.5499
rs2852623	6	101865749	T	C	0.127107	-0.0556296	0.0111079	5.5e-07	GCST90032190	25.0812
rs139195374	6	167517039	C	T	0.0769656	0.0655593	0.0146199	7.3e-06	GCST90032190	20.1085
rs4722327	7	24121890	T	G	0.43882	0.034588	0.00738657	2.8e-06	GCST90032190	21.9263
rs1016579	8	128187715	A	G	0.0424043	0.0817956	0.0181092	6.3e-06	GCST90032190	20.4015
rs7043204	9	35898771	G	A	0.203498	0.0414647	0.00909919	5.2e-06	GCST90032190	20.7659
rs2797887	10	13929656	C	T	0.0197612	0.119365	0.0265818	7.1e-06	GCST90032190	20.1644
rs2283177	11	2591641	T	C	0.0587888	0.0714829	0.0155977	4.6e-06	GCST90032190	21.0031
rs145171932	11	105583532	A	G	0.0272972	0.123477	0.0225103	4.1e-08	GCST90032190	30.0891
rs76928381	12	68482770	T	C	0.0166695	0.153177	0.0290407	1.3e-07	GCST90032190	27.821
rs118162561	13	55593007	C	G	0.0326105	0.0961169	0.020823	3.9e-06	GCST90032190	21.3065
rs143347000	19	38860157	A	G	0.0910088	0.0574873	0.012811	7.2e-06	GCST90032190	20.1362
rs13374146	1	1180851	C	T	0.0998612	0.0688409	0.0138571	6.8e-07	GCST90032191	24.6802
rs72633018	1	7864539	T	C	0.104146	0.0662085	0.0135151	9.6e-07	GCST90032191	23.9988
rs79027827	1	11617658	A	G	0.0133748	0.163155	0.0354868	4.3e-06	GCST90032191	21.1382
rs36073842	1	204725300	C	G	0.053151	0.0868516	0.0183424	2.2e-06	GCST90032191	22.4204
rs2406603	2	128934735	T	C	0.0146613	0.15323	0.0342986	7.9e-06	GCST90032191	19.9588
rs41265405	3	179328179	T	C	0.0227731	0.121073	0.0270108	7.4e-06	GCST90032191	20.0918
rs6797860	3	189763775	A	G	0.344747	0.0501061	0.00901749	2.8e-08	GCST90032191	30.8752
rs116817680	4	20865649	A	C	0.0193147	0.130015	0.0291755	8.3e-06	GCST90032191	19.8587
rs115663226	4	67996969	A	G	0.0177909	0.138545	0.0313087	9.6e-06	GCST90032191	19.5818
rs4476671	4	188249892	C	T	0.359801	0.0378549	0.00854368	9.4e-06	GCST90032191	19.6315
rs114029987	5	2235173	T	C	0.0118927	0.167225	0.0374666	8.1e-06	GCST90032191	19.9211
rs10073754	5	179879517	G	A	0.119708	0.0597209	0.0127146	2.6e-06	GCST90032191	22.0621
rs78613394	6	65055159	G	A	0.0159511	0.194369	0.0327134	2.8e-09	GCST90032191	35.3023
rs7047189	9	73854997	C	G	0.197161	-0.0497381	0.0102346	1.2e-06	GCST90032191	23.6176
rs79345250	11	72301329	C	T	0.0521917	0.0896092	0.0183788	1.1e-06	GCST90032191	23.7723
rs12184590	13	70710537	A	G	0.0767638	0.0691019	0.0155286	8.6e-06	GCST90032191	19.8023
rs140944564	14	101091026	T	A	0.0113714	0.186157	0.0380046	9.7e-07	GCST90032191	23.9931
rs692938	15	39877658	G	T	0.16462	0.048726	0.0110129	9.7e-06	GCST90032191	19.5757
rs116960684	18	35286366	T	C	0.0403912	0.0998411	0.0209755	1.9e-06	GCST90032191	22.6566
rs117707379	18	64580720	A	C	0.0133808	0.160876	0.0357729	6.9e-06	GCST90032191	20.2243
rs502102	19	34235976	A	T	0.462417	0.0380007	0.00832515	5e-06	GCST90032191	20.8353
rs2657916	19	52390286	A	G	0.116752	0.0609964	0.0127445	1.7e-06	GCST90032191	22.9067
rs16986570	21	30311245	T	C	0.0161399	0.147612	0.0325774	5.9e-06	GCST90032191	20.531
rs117881779	22	32515760	T	C	0.0263957	0.117344	0.0254334	4e-06	GCST90032191	21.2869
rs12403333	1	198204181	C	G	0.0816961	-0.0419748	0.00814189	2.5e-07	GCST90032192	26.5783
rs187278301	1	210357689	A	G	0.0387271	-0.0516342	0.0114975	7.1e-06	GCST90032192	20.1682
rs2005255	2	18835196	G	A	0.0455161	-0.0614355	0.0107976	1.3e-08	GCST90032192	32.3731
rs11683301	2	25317116	T	C	0.0528318	-0.0448239	0.0100365	8e-06	GCST90032192	19.9459
rs28715598	4	168768872	T	C	0.417319	-0.0218903	0.00457066	1.7e-06	GCST90032192	22.9375
rs10069877	5	5286585	A	G	0.227342	-0.0243842	0.00535929	5.4e-06	GCST90032192	20.7015
rs17407962	7	95798344	C	T	0.127248	-0.0299235	0.00665537	6.9e-06	GCST90032192	20.2153
rs78877230	8	1118485	T	C	0.170662	0.0276926	0.00593026	3e-06	GCST90032192	21.8062
rs4324912	8	73126419	C	T	0.42762	0.0211039	0.00453462	3.3e-06	GCST90032192	21.6593
rs4740421	9	130438081	C	T	0.269532	0.0241986	0.00513066	2.4e-06	GCST90032192	22.2451
rs55643638	13	70799752	A	G	0.0717764	0.0391436	0.00866763	6.3e-06	GCST90032192	20.3949
rs71431495	13	95053030	T	C	0.0187785	-0.0740714	0.0165437	7.6e-06	GCST90032192	20.0464
rs141785353	15	35000925	T	C	0.0386685	0.0533591	0.0116439	4.6e-06	GCST90032192	21
rs62126240	19	57607050	T	C	0.05754	0.0440051	0.00966137	5.2e-06	GCST90032192	20.7457
rs116901476	20	50626640	A	G	0.0254266	0.0654158	0.0141611	3.8e-06	GCST90032192	21.3389
rs4820366	22	39074218	G	A	0.0473773	-0.0473658	0.0105705	7.4e-06	GCST90032192	20.0788
rs12403333	1	198204181	C	G	0.0816961	-0.0386789	0.00760078	3.6e-07	GCST90032193	25.896
rs2005255	2	18835196	G	A	0.0455161	-0.0587374	0.0100799	5.6e-09	GCST90032193	33.956
rs11683301	2	25317116	T	C	0.0528318	-0.04195	0.00936942	7.6e-06	GCST90032193	20.0465
rs145842565	2	206743005	G	A	0.0606265	0.0384688	0.00869193	9.6e-06	GCST90032193	19.5878
rs182229451	2	236312868	T	C	0.0242112	0.0642229	0.0137133	2.8e-06	GCST90032193	21.9329
rs28715598	4	168768872	T	C	0.417319	-0.0200986	0.00426688	2.5e-06	GCST90032193	22.1876
rs10069877	5	5286585	A	G	0.227342	-0.0232158	0.00500315	3.5e-06	GCST90032193	21.5318
rs78877230	8	1118485	T	C	0.170662	0.0265641	0.00553607	1.6e-06	GCST90032193	23.0243
rs4324912	8	73126419	C	T	0.42762	0.0189508	0.0042332	7.6e-06	GCST90032193	20.0409
rs4740421	9	130438081	C	T	0.269532	0.0222575	0.00478965	3.4e-06	GCST90032193	21.5946
rs495314	11	95445126	C	A	0.0378533	-0.0493505	0.0110209	7.5e-06	GCST90032193	20.0516
rs55643638	13	70799752	A	G	0.0717764	0.0371345	0.00809155	4.4e-06	GCST90032193	21.0616
rs71431495	13	95053030	T	C	0.0187785	-0.0682503	0.0154441	9.9e-06	GCST90032193	19.5292
rs141785353	15	35000925	T	C	0.0386685	0.0490904	0.01087	6.3e-06	GCST90032193	20.3955
rs139029665	15	61274119	T	C	0.0107065	-0.0911341	0.0203138	7.2e-06	GCST90032193	20.127
rs62126240	19	57607050	T	C	0.05754	0.0418273	0.00901926	3.5e-06	GCST90032193	21.5069
rs116901476	20	50626640	A	G	0.0254266	0.0607725	0.0132199	4.3e-06	GCST90032193	21.1328
rs73150855	22	20035317	T	C	0.0425299	-0.0461902	0.0104321	9.5e-06	GCST90032193	19.6045
rs4820366	22	39074218	G	A	0.0473773	-0.0453718	0.00986804	4.3e-06	GCST90032193	21.1403
rs2337372	2	27917482	A	G	0.25021	-0.0266816	0.00578824	4e-06	GCST90032194	21.2486
rs78292477	4	64276093	A	C	0.0167199	-0.106814	0.0195817	4.9e-08	GCST90032194	29.7547
rs72761817	5	41654144	G	A	0.0106992	-0.113498	0.0239062	2.1e-06	GCST90032194	22.5401
rs2396112	7	109486130	T	C	0.259549	-0.0255641	0.00577113	9.4e-06	GCST90032194	19.6218
rs4320627	9	27175052	G	A	0.270238	-0.0272334	0.00562439	1.3e-06	GCST90032194	23.4451
rs117572057	10	118457860	C	A	0.0099849	-0.112162	0.024894	6.6e-06	GCST90032194	20.3003
rs323639	11	75986609	G	A	0.0339517	0.0650447	0.013922	3e-06	GCST90032194	21.8283
rs11054070	12	10905948	C	G	0.125759	-0.033345	0.00752729	9.4e-06	GCST90032194	19.6238
rs11106355	12	77706450	G	A	0.279116	-0.0273302	0.0055749	9.5e-07	GCST90032194	24.0332
rs144125979	13	107660317	T	C	0.0305847	0.0679428	0.0148068	4.5e-06	GCST90032194	21.0554
rs76135523	16	81605269	T	G	0.0344357	-0.062815	0.0138183	5.5e-06	GCST90032194	20.6641
rs75066972	18	78157839	A	G	0.0209814	-0.0844413	0.0175499	1.5e-06	GCST90032194	23.1505
rs73618623	20	58936367	T	C	0.0857652	0.0402828	0.00899324	7.5e-06	GCST90032194	20.0635
rs28495372	22	43897472	A	G	0.0758692	0.0440096	0.00945192	3.2e-06	GCST90032194	21.6798
rs142752106	1	13546646	C	G	0.050608	0.0672541	0.0145762	4e-06	GCST90032195	21.2887
rs544038	1	89243780	C	T	0.0144611	0.125588	0.0267584	2.7e-06	GCST90032195	22.028
rs76980483	1	202303760	T	C	0.0155248	0.118754	0.0257583	4e-06	GCST90032195	21.255
rs1518655	2	35647029	A	G	0.194047	-0.0381364	0.00818362	3.2e-06	GCST90032195	21.7164
rs78875968	2	184451226	G	C	0.0133243	0.131684	0.0278415	2.2e-06	GCST90032195	22.3708
rs1072655	3	82605863	C	A	0.342344	0.0304568	0.00671913	5.8e-06	GCST90032195	20.5467
rs112290424	4	117036831	T	G	0.0119288	0.132109	0.0291673	5.9e-06	GCST90032195	20.515
rs10428725	6	44144672	T	C	0.234265	-0.0347278	0.00760792	5e-06	GCST90032195	20.8364
rs6932768	6	140891325	C	A	0.491573	-0.0300223	0.00636178	2.4e-06	GCST90032195	22.2705
rs116848262	6	168086433	T	C	0.0523118	0.0649885	0.0142683	5.2e-06	GCST90032195	20.7457
rs6949097	7	29799929	T	C	0.445459	-0.0316359	0.00643272	8.7e-07	GCST90032195	24.1864
rs10810886	9	18018209	G	A	0.240057	0.033009	0.00746291	9.7e-06	GCST90032195	19.5636
rs1077746	10	12553544	T	C	0.421782	-0.0301449	0.00662331	5.3e-06	GCST90032195	20.7146
rs9735474	11	69760283	A	G	0.387012	-0.0301297	0.00658898	4.8e-06	GCST90032195	20.91
rs79402960	12	28798592	C	A	0.0158891	0.114731	0.0256135	7.5e-06	GCST90032195	20.0643
rs3825195	12	54579208	C	T	0.437374	0.0284599	0.00643008	9.6e-06	GCST90032195	19.59
rs67547277	12	67303139	G	A	0.00974462	0.158627	0.0326147	1.2e-06	GCST90032195	23.6552
rs76692993	12	68391252	G	A	0.0129717	0.125369	0.0281897	8.7e-06	GCST90032195	19.7788
rs9565250	13	76221763	C	T	0.0737055	-0.0559564	0.0122791	5.2e-06	GCST90032195	20.7667
rs12890629	14	23557425	G	A	0.110707	0.0461918	0.0102877	7.1e-06	GCST90032195	20.1601
rs114822688	15	52653130	A	G	0.0293022	0.0862482	0.0189717	5.5e-06	GCST90032195	20.6675
rs181415	22	17757494	A	G	0.362628	-0.0318356	0.00684863	3.3e-06	GCST90032195	21.6082
rs10916144	1	227432948	A	T	0.243794	0.0231239	0.00519986	8.7e-06	GCST90032196	19.776
rs62114735	2	15892539	G	A	0.0368135	-0.0531453	0.0118978	7.9e-06	GCST90032196	19.9525
rs17024692	2	100747843	G	A	0.132259	-0.0314864	0.00667991	2.4e-06	GCST90032196	22.218
rs1567477	4	178418326	A	G	0.305233	-0.022825	0.00482897	2.3e-06	GCST90032196	22.3415
rs2644302	7	2887938	T	C	0.13414	-0.0293723	0.00658322	8.1e-06	GCST90032196	19.9067
rs13259457	8	10577843	G	C	0.106675	-0.0324123	0.00721811	7.1e-06	GCST90032196	20.1638
rs77844978	8	31453700	A	G	0.0228879	-0.0655817	0.0147646	8.9e-06	GCST90032196	19.7298
rs10122182	9	4728729	T	C	0.358307	-0.0213857	0.00463971	4e-06	GCST90032196	21.2454
rs35086974	10	49103296	G	A	0.199916	-0.0248818	0.00555039	7.4e-06	GCST90032196	20.0963
rs7925814	11	43096489	A	G	0.214105	0.0256372	0.00541206	2.2e-06	GCST90032196	22.4396
rs118154512	11	97789645	A	G	0.053247	-0.0474755	0.00988468	1.6e-06	GCST90032196	23.0682
rs116196949	18	9014770	T	C	0.0214863	-0.0707871	0.0153506	4e-06	GCST90032196	21.2646
rs138330498	19	18138631	A	G	0.0341699	-0.0553199	0.0122667	6.5e-06	GCST90032196	20.338
rs111785063	19	22463283	A	G	0.0287715	0.0588879	0.0133233	9.9e-06	GCST90032196	19.5357
rs4803162	19	53705842	G	A	0.214468	-0.025242	0.00541855	3.2e-06	GCST90032196	21.7011
rs6106640	20	2404790	A	G	0.102575	-0.0335988	0.00739349	5.5e-06	GCST90032196	20.6514
rs76485293	20	21475983	C	G	0.040658	0.0611516	0.0111136	3.7e-08	GCST90032196	30.2765
rs117569402	21	30970876	C	T	0.0144854	0.0846476	0.0180622	2.8e-06	GCST90032196	21.9628
rs3118061	1	57773989	G	A	0.157386	0.0300624	0.00668873	7e-06	GCST90032197	20.2004
rs4375236	1	215206017	T	C	0.133485	-0.032928	0.00715234	4.1e-06	GCST90032197	21.195
rs34474338	2	191726395	T	C	0.462436	0.0228318	0.00495641	4.1e-06	GCST90032197	21.22
rs7632521	3	1072637	A	G	0.0412538	0.0590031	0.0125356	2.5e-06	GCST90032197	22.1544
rs73112334	3	61130150	C	G	0.435087	-0.0220101	0.00492985	8e-06	GCST90032197	19.9332
rs4679683	3	150813207	T	C	0.229565	-0.028072	0.00590763	2e-06	GCST90032197	22.5798
rs144330193	5	19777246	T	C	0.0185216	0.0919923	0.0184112	5.8e-07	GCST90032197	24.9654
rs34567330	5	86265941	C	G	0.440268	0.0229138	0.00513799	8.2e-06	GCST90032197	19.8888
rs141419882	9	2251054	C	G	0.0148965	-0.0903142	0.0203184	8.8e-06	GCST90032197	19.7575
rs7030685	9	38254694	G	C	0.474257	0.0274235	0.00491233	2.4e-08	GCST90032197	31.1653
rs4422885	9	96077253	A	G	0.048273	-0.0511303	0.0114446	7.9e-06	GCST90032197	19.9598
rs77677735	9	103621217	A	G	0.0133613	-0.0946509	0.0212994	8.8e-06	GCST90032197	19.7476
rs10501481	11	80826293	G	A	0.0770072	-0.0407982	0.00913693	8e-06	GCST90032197	19.938
rs35919189	14	79577743	C	T	0.0637406	-0.0469757	0.0100875	3.2e-06	GCST90032197	21.686
rs1635166	15	28294688	C	T	0.0336417	0.0607466	0.0135682	7.6e-06	GCST90032197	20.0447
rs148358229	16	20079007	A	G	0.0347612	-0.0597385	0.0134873	9.5e-06	GCST90032197	19.6182
rs113104285	19	18975107	G	A	0.0194838	-0.0783019	0.0176494	9.1e-06	GCST90032197	19.6827
rs10423964	19	31273945	T	C	0.274411	0.0254183	0.00563601	6.5e-06	GCST90032197	20.3399
rs34653201	1	2854979	A	G	0.0337895	-0.0351142	0.00780142	6.8e-06	GCST90032198	20.259
rs1371483	2	4841754	T	C	0.0480364	0.0311724	0.0064905	1.6e-06	GCST90032198	23.0666
rs112709876	2	49341277	T	C	0.0287502	0.0378407	0.00846347	7.8e-06	GCST90032198	19.9904
rs1879087	2	136064653	C	T	0.0677321	-0.0261238	0.00563526	3.6e-06	GCST90032198	21.4904
rs4973125	2	228770701	G	A	0.321807	0.0136924	0.00302089	5.8e-06	GCST90032198	20.5442
rs3774209	3	8652371	A	C	0.394164	-0.0141214	0.00288646	1e-06	GCST90032198	23.9345
rs6763811	3	124983463	C	T	0.318764	-0.017089	0.00299326	1.1e-08	GCST90032198	32.5945
rs17672625	4	112876830	G	A	0.126873	-0.0189572	0.00422595	7.3e-06	GCST90032198	20.1233
rs11964056	6	18611987	T	C	0.0894507	0.0222796	0.00491973	5.9e-06	GCST90032198	20.5084
rs114697521	6	58157477	C	T	0.0195352	0.0502133	0.0102809	1e-06	GCST90032198	23.8548
rs1709180	6	151862885	A	G	0.0629371	0.0263468	0.00579719	5.5e-06	GCST90032198	20.6548
rs79253912	17	9715199	A	G	0.0295889	-0.0385864	0.00844046	4.8e-06	GCST90032198	20.8995
rs143048866	19	7159005	T	C	0.0528157	-0.0293428	0.0063871	4.3e-06	GCST90032198	21.1055
rs9979304	21	39007606	G	A	0.437819	-0.01306	0.00284052	4.3e-06	GCST90032198	21.1393
rs4575107	1	106615677	G	A	0.214924	-0.0131305	0.00282374	3.3e-06	GCST90032199	21.6229
rs9836224	3	124979148	T	C	0.318826	-0.0139704	0.00246722	1.5e-08	GCST90032199	32.0628
rs75816161	3	191657744	C	T	0.0349697	0.0296759	0.00632002	2.7e-06	GCST90032199	22.0481
rs55888898	3	193764868	G	A	0.213497	0.0129486	0.00282771	4.7e-06	GCST90032199	20.9689
rs34555856	4	80715026	A	G	0.0503166	0.0269102	0.00534625	4.8e-07	GCST90032199	25.3358
rs62324492	4	124544765	T	A	0.0158382	0.0426718	0.00900297	2.1e-06	GCST90032199	22.4652
rs79539842	5	32372550	A	G	0.0331985	0.0288312	0.00646609	8.2e-06	GCST90032199	19.8812
rs80121911	7	33646288	G	C	0.0110511	0.0587665	0.0111626	1.4e-07	GCST90032199	27.7159
rs2930372	8	3908815	A	G	0.0678265	0.0209666	0.00456128	4.3e-06	GCST90032199	21.1292
rs13274629	8	4953488	A	C	0.144655	0.0145656	0.00328341	9.2e-06	GCST90032199	19.6792
rs117830300	8	67657572	A	G	0.0559032	0.0234899	0.00506106	3.5e-06	GCST90032199	21.5417
rs2492380	10	33658468	C	T	0.0128184	0.0475304	0.0103628	4.5e-06	GCST90032199	21.0372
rs144152600	11	84628496	A	C	0.0489647	0.0265415	0.00536735	7.6e-07	GCST90032199	24.4529
rs186791515	11	132385674	G	A	0.0172298	-0.0467388	0.00874329	9e-08	GCST90032199	28.5763
rs76485293	20	21475983	C	G	0.040658	-0.0262888	0.0057961	5.7e-06	GCST90032199	20.5717
rs12045973	1	230676436	T	C	0.241256	-0.00942261	0.00199661	2.4e-06	GCST90032200	22.2718
rs4988235	2	135851076	G	A	0.414723	-0.0100068	0.00176621	1.5e-08	GCST90032200	32.1001
rs77458651	3	69858250	A	G	0.166525	-0.0107196	0.00229813	3.1e-06	GCST90032200	21.7574
rs111440950	3	139521066	G	A	0.0116905	-0.0357045	0.00804287	9e-06	GCST90032200	19.7071
rs34746575	3	167528402	A	G	0.0524987	-0.0172086	0.0038763	9e-06	GCST90032200	19.7086
rs77397796	5	5367039	T	C	0.0128075	0.0345762	0.00768347	6.8e-06	GCST90032200	20.2507
rs141470488	7	25851430	A	G	0.0120087	0.040303	0.00784663	2.8e-07	GCST90032200	26.382
rs1989105	8	6523709	C	G	0.396862	0.00843744	0.00176278	1.7e-06	GCST90032200	22.91
rs55889810	8	52992030	A	G	0.0459028	0.0184558	0.00413182	7.9e-06	GCST90032200	19.9518
rs4910383	11	11543456	T	C	0.0432838	0.0217642	0.00416474	1.7e-07	GCST90032200	27.3092
rs12417836	11	70243594	T	C	0.0655821	0.0163911	0.00347073	2.3e-06	GCST90032200	22.3036
rs112065305	11	111462655	A	G	0.0693857	0.015126	0.00338216	7.7e-06	GCST90032200	20.0014
rs12579191	12	43209995	C	T	0.131561	0.011348	0.00250207	5.7e-06	GCST90032200	20.5703
rs72642602	14	36472440	T	C	0.0754237	0.0154549	0.00326263	2.2e-06	GCST90032200	22.4387
rs112353795	15	84574862	C	T	0.0402116	0.0195711	0.00438566	8.1e-06	GCST90032200	19.9141
rs72843512	17	60092352	A	G	0.0785826	-0.0146231	0.00321467	5.4e-06	GCST90032200	20.6922
rs117505376	18	3197574	A	T	0.0498479	-0.0175595	0.00393913	8.3e-06	GCST90032200	19.8712
rs8133184	21	17417659	C	G	0.182945	0.0102439	0.00221329	3.7e-06	GCST90032200	21.4217
rs6517454	21	38275479	T	G	0.0301651	0.0243739	0.00505241	1.4e-06	GCST90032200	23.273
rs6714153	2	11007917	G	T	0.18061	-0.0306065	0.00672718	5.4e-06	GCST90032201	20.6996
rs12612811	2	106040996	C	T	0.189812	-0.0307312	0.00649968	2.3e-06	GCST90032201	22.355
rs115056000	3	72359526	A	G	0.207914	0.0284359	0.00633882	7.3e-06	GCST90032201	20.1241
rs6770435	3	169704937	A	G	0.289624	0.0261349	0.00566271	3.9e-06	GCST90032201	21.3007
rs556746	4	2146980	A	G	0.0483384	-0.0523709	0.0118412	9.7e-06	GCST90032201	19.5609
rs72836154	6	22241813	G	C	0.0113713	0.109291	0.0238959	4.8e-06	GCST90032201	20.9181
rs9345991	6	67232019	A	T	0.347808	0.0238894	0.00540428	9.8e-06	GCST90032201	19.5405
rs73573552	6	155997131	A	G	0.450951	0.0234987	0.00519619	6.1e-06	GCST90032201	20.4511
rs74347426	7	77053425	C	G	0.0451442	0.0554115	0.0124433	8.5e-06	GCST90032201	19.8303
rs12683181	9	91756046	C	T	0.298645	0.0253811	0.00561384	6.2e-06	GCST90032201	20.4409
rs117726300	11	6028680	G	A	0.0349033	0.0617091	0.0139023	9e-06	GCST90032201	19.7027
rs748144	13	112447570	A	G	0.224717	0.0280776	0.00620811	6.1e-06	GCST90032201	20.4551
rs147784694	14	79636827	T	G	0.0348759	-0.0607719	0.01371	9.3e-06	GCST90032201	19.6486
rs80155722	14	99807742	A	G	0.0434931	0.0564745	0.0126741	8.4e-06	GCST90032201	19.855
rs8061031	16	24580513	A	G	0.485734	0.0239125	0.00518744	4e-06	GCST90032201	21.2493
rs12448177	16	71511100	A	G	0.0189298	0.0865097	0.01892	4.8e-06	GCST90032201	20.9068
rs114602896	17	76852936	T	C	0.011377	0.124088	0.0243153	3.3e-07	GCST90032201	26.0436
rs80037567	18	505780	A	C	0.0170786	0.0892936	0.0198063	6.5e-06	GCST90032201	20.3252
rs7263731	20	4866536	A	G	0.0119128	0.106109	0.0233157	5.3e-06	GCST90032201	20.7113
rs62216401	20	18537655	G	A	0.0330864	-0.0653123	0.0140744	3.5e-06	GCST90032201	21.5343
rs79833227	20	45818004	A	C	0.15853	-0.0311643	0.00700937	8.7e-06	GCST90032201	19.7677
rs6714153	2	11007917	G	T	0.18061	-0.0279535	0.00599136	3.1e-06	GCST90032202	21.7682
rs182417149	2	83132242	G	A	0.0112852	-0.0995656	0.0215113	3.7e-06	GCST90032202	21.4232
rs191996265	2	183247367	G	A	0.046301	-0.0508481	0.0109116	3.2e-06	GCST90032202	21.7156
rs10201907	2	223053094	T	C	0.0279179	0.0641309	0.0137967	3.3e-06	GCST90032202	21.6065
rs12715572	3	61600450	A	G	0.276639	-0.0244572	0.0050943	1.6e-06	GCST90032202	23.0486
rs6804876	3	186562737	C	A	0.372222	-0.0267687	0.00471414	1.4e-08	GCST90032202	32.2441
rs74694536	5	31677832	A	G	0.067862	0.0427114	0.00920346	3.5e-06	GCST90032202	21.537
rs140364652	7	55064475	A	C	0.0173518	0.0837255	0.01761	2e-06	GCST90032202	22.6046
rs10781012	9	71318836	G	A	0.13386	0.0301737	0.00667714	6.2e-06	GCST90032202	20.421
rs7037436	9	133794705	G	T	0.456945	0.0208618	0.00459216	5.5e-06	GCST90032202	20.6381
rs11794103	9	135928500	A	C	0.322184	-0.023131	0.0049258	2.7e-06	GCST90032202	22.0514
rs17587238	10	118749180	A	G	0.0747146	0.0385592	0.00861643	7.6e-06	GCST90032202	20.0263
rs12275754	11	64452469	T	C	0.282225	0.0230648	0.00511803	6.6e-06	GCST90032202	20.3092
rs158106	14	77092978	G	T	0.358577	-0.0219	0.00474983	4e-06	GCST90032202	21.2585
rs74423748	17	50923556	A	G	0.011053	-0.0981993	0.0217775	6.5e-06	GCST90032202	20.333
rs860180	19	44575111	C	T	0.232261	0.0249353	0.00538686	3.7e-06	GCST90032202	21.4268
rs12757364	1	82592696	A	G	0.353861	0.015772	0.0033977	3.5e-06	GCST90032203	21.5478
rs115874215	2	203850169	A	G	0.0253952	0.047869	0.0102806	3.2e-06	GCST90032203	21.6806
rs71310518	3	172632092	C	T	0.211445	-0.0181349	0.00404036	7.2e-06	GCST90032203	20.1461
rs77922087	4	31089564	G	A	0.154479	0.0226566	0.00446826	4e-07	GCST90032203	25.7106
rs117789627	7	110480101	C	G	0.0178962	0.061194	0.0120949	4.2e-07	GCST90032203	25.5984
rs35450468	8	127073787	G	A	0.0727518	0.0297434	0.00624025	1.9e-06	GCST90032203	22.7184
rs2184422	10	28778458	T	C	0.346649	0.0149844	0.0033834	9.5e-06	GCST90032203	19.6143
rs138057271	13	77915207	T	G	0.0138446	0.0648391	0.0139261	3.2e-06	GCST90032203	21.6778
rs2875074	17	14847525	C	G	0.205098	0.019413	0.0040563	1.7e-06	GCST90032203	22.9047
rs72821769	17	16028379	A	G	0.121918	0.0261835	0.00500969	1.7e-07	GCST90032203	27.317
rs8080418	17	27757960	T	C	0.26879	0.0171803	0.00366045	2.7e-06	GCST90032203	22.0289
rs117459480	17	48148078	A	G	0.0128918	0.0651368	0.0142792	5.1e-06	GCST90032203	20.8087
rs72895127	18	39920099	T	C	0.0300436	0.0520217	0.00939955	3.1e-08	GCST90032203	30.6306
rs150011658	18	51416178	C	T	0.0113636	0.0700329	0.0151182	3.6e-06	GCST90032203	21.4587
rs1862456	19	8857873	A	C	0.466408	-0.0149431	0.00325853	4.5e-06	GCST90032203	21.0299
rs4255347	1	38420129	C	T	0.0443038	-0.0683033	0.0153913	9.1e-06	GCST90032204	19.6939
rs41285010	1	56708615	G	A	0.0315913	0.08974	0.0182341	8.6e-07	GCST90032204	24.2216
rs35908994	1	218166595	A	C	0.0402582	0.077261	0.0161797	1.8e-06	GCST90032204	22.8024
rs74743869	2	76709783	T	C	0.0886872	0.0506938	0.0114258	9.1e-06	GCST90032204	19.685
rs11687684	2	107190307	T	C	0.197868	0.0379068	0.00794536	1.8e-06	GCST90032204	22.7618
rs10188368	2	144737103	A	G	0.124894	0.0432598	0.00966314	7.6e-06	GCST90032204	20.0416
rs78775534	2	191671352	G	A	0.0439161	0.0752356	0.0156059	1.4e-06	GCST90032204	23.2418
rs10201907	2	223053094	T	C	0.0279179	0.111219	0.0193523	9.1e-09	GCST90032204	33.0288
rs12630499	3	121617882	T	C	0.14763	-0.0404499	0.00908118	8.4e-06	GCST90032204	19.8404
rs13140008	4	81003695	A	G	0.0539451	0.0657781	0.0144521	5.3e-06	GCST90032204	20.7158
rs71597328	5	175381094	A	G	0.0570757	0.0740244	0.0137066	6.6e-08	GCST90032204	29.1669
rs55728141	7	4809274	A	C	0.0858782	0.0511359	0.0114573	8.1e-06	GCST90032204	19.9199
rs500907	7	16553570	A	G	0.34574	-0.0298278	0.00674385	9.7e-06	GCST90032204	19.5626
rs12350649	9	27174172	T	A	0.114639	-0.0469452	0.00985272	1.9e-06	GCST90032204	22.7023
rs73655567	9	116984909	A	C	0.0433755	0.073489	0.0155792	2.4e-06	GCST90032204	22.2512
rs11822329	11	9354758	T	C	0.237434	0.0342529	0.00755375	5.8e-06	GCST90032204	20.5622
rs7297939	12	42700483	A	G	0.314001	0.0337675	0.00685091	8.3e-07	GCST90032204	24.2941
rs2269322	14	102983436	T	C	0.397393	0.034321	0.0065262	1.4e-07	GCST90032204	27.6566
rs74172688	19	5086062	A	G	0.113279	-0.0451738	0.0102062	9.6e-06	GCST90032204	19.5905
rs7349466	3	17167066	T	G	0.0643014	0.0539531	0.0115113	2.8e-06	GCST90032205	21.9677
rs113044297	3	50468626	T	C	0.0169834	0.120529	0.0218078	3.3e-08	GCST90032205	30.5464
rs12634628	3	88406306	G	T	0.257165	0.0307069	0.0064414	1.9e-06	GCST90032205	22.7254
rs74863371	4	56635466	A	C	0.053726	0.0556307	0.0124798	8.3e-06	GCST90032205	19.8707
rs17053293	4	167469961	C	T	0.0668683	-0.0500874	0.0113226	9.7e-06	GCST90032205	19.5688
rs384424	5	2608546	A	G	0.430684	-0.0256899	0.00575339	8e-06	GCST90032205	19.9378
rs76812958	9	10579595	G	T	0.0722922	0.0594986	0.0108597	4.3e-08	GCST90032205	30.0177
rs7358063	10	15181433	C	T	0.204076	0.0323437	0.00704862	4.5e-06	GCST90032205	21.0558
rs77899924	11	93032607	C	G	0.0189012	0.0945877	0.0205989	4.4e-06	GCST90032205	21.0854
rs75552976	12	74909441	C	A	0.0428302	0.0620437	0.0138405	7.4e-06	GCST90032205	20.0952
rs146002128	14	20786205	A	G	0.0682707	-0.0515116	0.0111796	4.1e-06	GCST90032205	21.2304
rs199576728	14	53301254	T	G	0.478471	0.0272245	0.00560805	1.2e-06	GCST90032205	23.5666
rs189277711	16	2108021	A	G	0.030764	0.0733058	0.016396	7.8e-06	GCST90032205	19.9895
rs10407857	19	22896691	A	G	0.147347	0.0427029	0.0079554	8e-08	GCST90032205	28.8131
rs1617582	19	54666689	T	C	0.0266712	0.0798027	0.0176245	6e-06	GCST90032205	20.5023
rs149561196	1	63007892	C	T	0.025388	0.270476	0.0591149	4.8e-06	GCST90032206	20.9345
rs11681784	2	71506186	A	G	0.076897	0.154909	0.0349102	9.1e-06	GCST90032206	19.6901
rs36098468	2	75414446	T	C	0.156632	0.122212	0.0252655	1.3e-06	GCST90032206	23.3976
rs4954041	2	133188566	T	G	0.288335	0.0912994	0.0203416	7.2e-06	GCST90032206	20.1449
rs1851919	3	81931251	C	T	0.407557	-0.0854861	0.0188376	5.7e-06	GCST90032206	20.594
rs9759894	4	177387438	A	G	0.234489	0.103125	0.0227242	5.7e-06	GCST90032206	20.5945
rs7138520	12	482012	G	C	0.493439	0.104005	0.0186899	2.6e-08	GCST90032206	30.9667
rs10507182	12	104811610	C	A	0.133759	-0.120976	0.0273179	9.5e-06	GCST90032206	19.6112
rs12826938	12	117365352	C	G	0.040381	0.21852	0.046709	2.9e-06	GCST90032206	21.8867
rs4905257	14	94917141	G	C	0.467457	-0.0838573	0.0184838	5.7e-06	GCST90032206	20.5826
rs75406947	15	32759302	T	A	0.0255958	0.25641	0.0576125	8.6e-06	GCST90032206	19.8078
rs72751117	15	59578740	G	C	0.065578	0.171927	0.038069	6.3e-06	GCST90032206	20.396
rs189148845	17	2977036	T	C	0.0144392	0.354985	0.0775721	4.7e-06	GCST90032206	20.9416
rs12978990	19	19002342	T	C	0.186226	-0.11134	0.0241678	4.1e-06	GCST90032206	21.224
rs16985328	20	44228636	T	C	0.0590703	-0.176692	0.0393294	7e-06	GCST90032206	20.1836
rs5750782	22	39238918	A	G	0.280299	0.0913397	0.0203977	7.5e-06	GCST90032206	20.052
rs149561196	1	63007892	C	T	0.025388	0.273343	0.0562642	1.2e-06	GCST90032207	23.6022
rs77969904	1	221929350	A	G	0.023086	0.274313	0.0590701	3.4e-06	GCST90032207	21.5654
rs3754935	2	201254549	C	A	0.0578117	0.169694	0.0377568	7e-06	GCST90032207	20.1996
rs10510731	3	41811818	T	C	0.193657	0.112354	0.0224698	5.7e-07	GCST90032207	25.0022
rs145791346	4	25084549	T	C	0.0167343	0.309116	0.069153	7.8e-06	GCST90032207	19.9812
rs34760623	4	43154503	T	C	0.0299748	0.245941	0.0513769	1.7e-06	GCST90032207	22.9153
rs9759894	4	177387438	A	G	0.234489	0.100905	0.0216277	3.1e-06	GCST90032207	21.7673
rs57197355	7	26385034	C	T	0.11822	-0.123645	0.0272504	5.7e-06	GCST90032207	20.5877
rs61269211	7	37707601	A	G	0.135219	0.125397	0.0257311	1.1e-06	GCST90032207	23.7497
rs139389953	8	32176609	A	G	0.011402	0.466232	0.0826217	1.7e-08	GCST90032207	31.8431
rs11193092	10	106885081	C	T	0.0273834	0.239782	0.0539899	8.9e-06	GCST90032207	19.7246
rs61881773	11	13809692	C	T	0.0252321	0.254248	0.054798	3.5e-06	GCST90032207	21.5271
rs7927877	11	87469519	C	T	0.241344	0.0959895	0.020696	3.5e-06	GCST90032207	21.5117
rs61912384	11	133314018	A	G	0.15029	0.112245	0.024946	6.8e-06	GCST90032207	20.2457
rs73594223	12	565463	G	C	0.0225888	0.28694	0.0596332	1.5e-06	GCST90032207	23.1529
rs73113075	12	56436520	T	C	0.0265823	-0.243542	0.054858	9e-06	GCST90032207	19.7091
rs12314696	12	108455266	C	T	0.0431498	0.195811	0.0431981	5.8e-06	GCST90032207	20.5468
rs12885338	14	52666318	T	C	0.322901	-0.0843342	0.0189146	8.2e-06	GCST90032207	19.8799
rs12436076	14	91022407	C	T	0.125357	-0.121437	0.0267624	5.7e-06	GCST90032207	20.5898
rs7179783	15	59591610	T	C	0.059764	0.170501	0.0378988	6.8e-06	GCST90032207	20.2396
rs3748487	20	20033708	A	G	0.0294513	0.236002	0.0520699	5.8e-06	GCST90032207	20.5427
rs73166867	3	149250628	T	G	0.0296971	0.26287	0.0576417	5.1e-06	GCST90032208	20.7974
rs72758284	5	51028773	G	A	0.102018	0.147056	0.0328788	7.7e-06	GCST90032208	20.0048
rs116375699	5	76236898	T	G	0.0128723	0.404408	0.0868119	3.2e-06	GCST90032208	21.7011
rs57197355	7	26385034	C	T	0.11822	-0.141231	0.0304165	3.4e-06	GCST90032208	21.5596
rs7798323	7	71108401	C	T	0.444789	-0.090996	0.0197905	4.3e-06	GCST90032208	21.1413
rs1526413	7	125448097	A	G	0.189338	0.117066	0.0253942	4e-06	GCST90032208	21.2516
rs117800280	8	32218517	A	G	0.0114078	0.452717	0.0922112	9.1e-07	GCST90032208	24.1038
rs146892396	10	18344327	T	C	0.0334288	-0.247414	0.055003	6.9e-06	GCST90032208	20.2337
rs11193113	10	106927569	G	A	0.281397	0.101585	0.021843	3.3e-06	GCST90032208	21.6289
rs45591844	11	83459680	C	T	0.0411606	0.21873	0.0493939	9.5e-06	GCST90032208	19.6097
rs7138520	12	482012	G	C	0.493439	0.108739	0.0198594	4.4e-08	GCST90032208	29.9805
rs11848326	14	91016839	T	G	0.125358	-0.132954	0.029882	8.6e-06	GCST90032208	19.7963
rs74459634	16	78245245	G	A	0.0148073	0.394481	0.0827514	1.9e-06	GCST90032208	22.7249
rs35651442	1	89485825	A	G	0.0439394	-0.171978	0.0374428	4.4e-06	GCST90032209	21.0964
rs72738013	1	198644374	C	A	0.0439644	-0.169585	0.0373885	5.7e-06	GCST90032209	20.5731
rs66504906	2	861983	G	A	0.410653	0.0798273	0.0157806	4.2e-07	GCST90032209	25.5891
rs56081869	3	21479238	T	C	0.0960299	-0.137901	0.0264385	1.8e-07	GCST90032209	27.2058
rs661492	7	103757594	C	T	0.198903	0.104143	0.0197135	1.3e-07	GCST90032209	27.9083
rs117609332	9	76697789	C	T	0.0317904	-0.201964	0.0438423	4.1e-06	GCST90032209	21.2208
rs12772528	10	3583432	G	A	0.245187	-0.0859115	0.0177929	1.4e-06	GCST90032209	23.3136
rs111956227	10	68477659	G	C	0.0244932	-0.223359	0.049729	7.1e-06	GCST90032209	20.1738
rs7967829	12	65330441	T	C	0.309504	0.092082	0.0165272	2.5e-08	GCST90032209	31.0421
rs11608374	12	130958908	A	G	0.042618	0.190287	0.0377478	4.6e-07	GCST90032209	25.4118
rs9538310	13	33680582	A	G	0.466954	0.0719804	0.0156082	4e-06	GCST90032209	21.2678
rs137997293	14	49847893	A	G	0.0253026	-0.217772	0.0489109	8.5e-06	GCST90032209	19.8241
rs79568257	15	24668786	T	C	0.0892647	0.124716	0.026862	3.4e-06	GCST90032209	21.556
rs12438961	15	58940654	A	C	0.302288	0.0745664	0.0164915	6.1e-06	GCST90032209	20.444
rs185713637	18	44086753	C	T	0.015869	0.338101	0.0609077	2.8e-08	GCST90032209	30.814
rs35699026	1	42085523	A	G	0.0259554	0.311402	0.0673944	3.8e-06	GCST90032210	21.3499
rs28410506	1	188577438	T	C	0.409404	-0.0983795	0.0217425	6e-06	GCST90032210	20.4734
rs6754404	2	47601253	C	G	0.201288	0.136699	0.0267244	3.1e-07	GCST90032210	26.1646
rs62150673	2	120793983	A	G	0.0678247	0.192207	0.0432003	8.6e-06	GCST90032210	19.7954
rs112150069	3	36377491	A	C	0.0184091	0.351207	0.0794364	9.8e-06	GCST90032210	19.5473
rs9866573	3	101042124	A	G	0.017163	0.374591	0.083224	6.8e-06	GCST90032210	20.259
rs7432481	3	186011140	G	T	0.241626	0.114251	0.0258502	9.9e-06	GCST90032210	19.534
rs111680464	4	30312773	G	C	0.0155502	0.408425	0.0875829	3.1e-06	GCST90032210	21.7463
rs72917071	4	101771318	G	A	0.0865237	0.213877	0.0381268	2e-08	GCST90032210	31.4679
rs4048724	4	169759355	G	A	0.0974476	-0.171685	0.0377125	5.3e-06	GCST90032210	20.725
rs11764571	7	74514027	G	A	0.0464815	0.236249	0.0509346	3.5e-06	GCST90032210	21.5137
rs145451111	8	3496713	T	C	0.0344184	0.263726	0.0589258	7.6e-06	GCST90032210	20.0306
rs7130171	11	80775182	A	G	0.332008	-0.102988	0.0229333	7.1e-06	GCST90032210	20.1669
rs34600045	12	21607352	T	C	0.237872	-0.117293	0.0255049	4.2e-06	GCST90032210	21.1493
rs762088	14	24079150	G	C	0.0374807	0.276723	0.0565729	1e-06	GCST90032210	23.9262
rs1544954	16	62832953	A	G	0.26216	-0.116473	0.0246704	2.3e-06	GCST90032210	22.2894
rs1122322	16	73741889	A	G	0.493394	0.100669	0.0221713	5.6e-06	GCST90032210	20.6162
rs10421775	19	1314450	T	A	0.0505589	0.258163	0.049008	1.4e-07	GCST90032210	27.7494
rs6117930	20	7703222	G	A	0.348383	-0.101445	0.0223965	5.9e-06	GCST90032210	20.5164
rs7531567	1	214125672	T	C	0.161592	-0.118671	0.0253891	3e-06	GCST90032211	21.8471
rs79212904	2	48691119	C	T	0.0673449	0.187398	0.0368828	3.8e-07	GCST90032211	25.8156
rs17796338	2	217278549	A	G	0.0380192	0.223078	0.0489796	5.3e-06	GCST90032211	20.7435
rs145700261	2	219412632	T	C	0.0369778	0.22959	0.0494767	3.5e-06	GCST90032211	21.533
rs6438366	3	116884858	T	C	0.482301	0.0838619	0.0187558	7.8e-06	GCST90032211	19.9921
rs72781761	5	87160488	A	C	0.0739419	-0.164954	0.0350756	2.6e-06	GCST90032211	22.1165
rs2442749	6	31384263	C	T	0.254454	0.0984539	0.0213264	3.9e-06	GCST90032211	21.3123
rs236361	6	36830374	A	G	0.479831	0.0842801	0.0189046	8.3e-06	GCST90032211	19.8754
rs12154346	7	33504026	G	A	0.0429417	0.255706	0.0458292	2.4e-08	GCST90032211	31.1313
rs146494157	7	111699802	T	C	0.0122239	-0.378742	0.0855201	9.5e-06	GCST90032211	19.6133
rs187476590	8	115646374	C	T	0.0256907	0.26215	0.0589801	8.8e-06	GCST90032211	19.7555
rs117703564	12	122840263	G	A	0.012734	-0.373076	0.0835007	7.9e-06	GCST90032211	19.9625
rs112759957	16	79636773	T	G	0.0239384	0.276787	0.0611842	6.1e-06	GCST90032211	20.465
rs12605244	18	26514207	A	G	0.195881	0.108365	0.0242809	8.1e-06	GCST90032211	19.9181
rs187270717	2	231419882	T	C	0.0496132	-0.221752	0.0418108	1.1e-07	GCST90032212	28.1292
rs2221147	3	177461848	A	G	0.196214	-0.110742	0.0227206	1.1e-06	GCST90032212	23.7566
rs73200256	4	6168107	G	C	0.026763	0.301187	0.0549944	4.3e-08	GCST90032212	29.9941
rs145975951	4	57815929	C	T	0.0392754	0.208489	0.0464535	7.2e-06	GCST90032212	20.1432
rs4861409	4	179637196	T	C	0.234243	0.0946347	0.0213546	9.4e-06	GCST90032212	19.6389
rs12697473	5	45686123	T	A	0.230204	0.10245	0.0213353	1.6e-06	GCST90032212	23.0583
rs78426958	5	178587386	A	G	0.0738933	0.178603	0.0341434	1.7e-07	GCST90032212	27.363
rs1932106	6	130153452	G	T	0.44842	0.0903299	0.0182186	7.1e-07	GCST90032212	24.5829
rs7777397	7	155258157	G	A	0.0479892	0.211042	0.0423985	6.4e-07	GCST90032212	24.7763
rs2685596	8	34823191	G	A	0.174838	0.10485	0.0236143	9e-06	GCST90032212	19.7145
rs77346846	10	94378307	A	G	0.00993099	0.413094	0.0906655	5.2e-06	GCST90032212	20.7593
rs78593901	12	14632479	A	T	0.110874	0.132501	0.0284886	3.3e-06	GCST90032212	21.632
rs77719242	12	116374282	G	A	0.0813516	-0.150801	0.0331082	5.2e-06	GCST90032212	20.7461
rs34100780	16	11600123	A	G	0.147506	0.1131	0.0251524	6.9e-06	GCST90032212	20.2193
rs150910880	17	52137644	T	G	0.0178752	0.307923	0.0675506	5.2e-06	GCST90032212	20.7791
rs7223101	17	66571589	A	C	0.377836	-0.0845196	0.0185568	5.2e-06	GCST90032212	20.7448
rs3795066	19	1039627	C	T	0.417268	-0.0863463	0.0183499	2.5e-06	GCST90032212	22.1422
rs7580217	2	47535880	C	T	0.163215	-0.0772644	0.0172545	7.5e-06	GCST90032213	20.0518
rs111980531	3	60563439	T	C	0.0411366	-0.147971	0.0322553	4.5e-06	GCST90032213	21.0451
rs141338253	3	75367112	C	T	0.0645753	0.122569	0.0272284	6.7e-06	GCST90032213	20.2636
rs28636613	3	194160785	G	C	0.060101	0.11875	0.0265704	7.8e-06	GCST90032213	19.9743
rs142192348	4	63337560	A	G	0.303038	0.0676743	0.0140351	1.4e-06	GCST90032213	23.2497
rs6822562	4	185851058	A	G	0.272065	0.0638095	0.0144225	9.7e-06	GCST90032213	19.5745
rs76485290	5	15656927	G	A	0.0457633	0.139546	0.0303562	4.3e-06	GCST90032213	21.132
rs73139530	7	63854548	A	G	0.0833333	0.103793	0.0230902	7e-06	GCST90032213	20.206
rs13438500	7	110003658	A	C	0.0839688	0.112362	0.0231243	1.2e-06	GCST90032213	23.6103
rs35627508	8	15938449	A	G	0.400767	-0.0615822	0.0131614	2.9e-06	GCST90032213	21.893
rs9331945	8	27597440	G	A	0.0147306	-0.238382	0.0526085	5.9e-06	GCST90032213	20.5322
rs58506785	11	129702836	G	A	0.0415387	0.150435	0.0321679	2.9e-06	GCST90032213	21.8702
rs1871411	12	5071553	G	A	0.196474	-0.0769435	0.0163145	2.4e-06	GCST90032213	22.2432
rs35604439	12	105286582	C	A	0.0461382	0.169455	0.0304349	2.6e-08	GCST90032213	31.0002
rs66833454	13	22225258	G	A	0.0186383	-0.218579	0.047503	4.2e-06	GCST90032213	21.1726
rs75295662	13	102917681	A	T	0.065411	0.116517	0.0261164	8.1e-06	GCST90032213	19.9045
rs7192327	16	80784531	C	T	0.157668	-0.081056	0.0176199	4.2e-06	GCST90032213	21.1623
rs189148845	17	2977036	T	C	0.0144392	0.247823	0.0535348	3.7e-06	GCST90032213	21.4294
rs138563917	22	28678664	C	A	0.0359737	0.157653	0.0344399	4.7e-06	GCST90032213	20.9547
rs16990070	22	32270100	T	C	0.133049	-0.0887412	0.0187985	2.4e-06	GCST90032213	22.2846
rs35166538	3	185145854	A	G	0.0141058	0.238525	0.0502902	2.1e-06	GCST90032214	22.4958
rs181823782	6	116798568	T	C	0.0137021	0.235342	0.0513361	4.6e-06	GCST90032214	21.0161
rs1614030	6	165202008	C	T	0.0572493	0.128043	0.0257597	6.7e-07	GCST90032214	24.7076
rs79575400	7	8756150	G	A	0.0624474	-0.129961	0.0246304	1.3e-07	GCST90032214	27.8409
rs59284065	8	28472899	C	T	0.0205699	0.186307	0.0418958	8.7e-06	GCST90032214	19.775
rs11142952	9	71663564	C	T	0.224561	0.0637513	0.0143516	8.9e-06	GCST90032214	19.7323
rs3827855	10	24854890	C	G	0.0104954	0.266166	0.0586966	5.8e-06	GCST90032214	20.5627
rs35185666	11	18725483	A	C	0.199431	-0.0704209	0.0149595	2.5e-06	GCST90032214	22.16
rs77723358	12	118835395	G	A	0.0341119	-0.150371	0.0325688	3.9e-06	GCST90032214	21.3169
rs117854332	13	59138179	T	C	0.0105113	-0.260371	0.0586164	8.9e-06	GCST90032214	19.7309
rs1040840	14	35324451	G	A	0.475543	0.0553391	0.0121006	4.8e-06	GCST90032214	20.9146
rs112734067	15	55097652	C	T	0.0393588	0.137525	0.0306326	7.1e-06	GCST90032214	20.1556
rs34036023	20	12475013	T	C	0.286144	0.0598609	0.0131668	5.5e-06	GCST90032214	20.6693
rs61785781	1	9007614	T	C	0.115101	0.14272	0.031384	5.4e-06	GCST90032215	20.6801
rs12466602	2	2738976	T	C	0.0792179	0.167151	0.0361154	3.7e-06	GCST90032215	21.4207
rs75459573	3	60566599	T	C	0.226561	0.109517	0.0233282	2.7e-06	GCST90032215	22.0394
rs143341697	4	41832830	T	C	0.02503	0.311224	0.0630713	8e-07	GCST90032215	24.3491
rs7701143	5	6576896	A	G	0.377511	0.0937675	0.0200785	3e-06	GCST90032215	21.8093
rs9293681	5	76218588	C	T	0.252334	-0.126687	0.0229242	3.3e-08	GCST90032215	30.5405
rs10239497	7	68778743	T	C	0.340391	0.102572	0.0206104	6.5e-07	GCST90032215	24.7677
rs955259	9	118142707	C	T	0.0460515	0.214371	0.0465117	4e-06	GCST90032215	21.2426
rs1398883	17	43683024	G	A	0.475991	0.0865945	0.0195411	9.4e-06	GCST90032215	19.6373
rs7352812	20	9491070	T	C	0.0104539	0.440534	0.0962527	4.7e-06	GCST90032215	20.9475
rs115783272	1	188719614	C	T	0.0408682	0.179199	0.0368635	1.2e-06	GCST90032216	23.6308
rs11688016	2	214093791	T	C	0.315962	-0.0793359	0.0160025	7.1e-07	GCST90032216	24.579
rs72668353	4	108888891	T	A	0.214334	0.0837351	0.0182316	4.4e-06	GCST90032216	21.0943
rs146008888	10	133422451	C	A	0.0240417	-0.214893	0.048597	9.8e-06	GCST90032216	19.5536
rs138111463	12	9884895	G	A	0.0420655	0.183255	0.0368074	6.4e-07	GCST90032216	24.788
rs117426700	12	79515654	G	C	0.012519	0.317463	0.0665609	1.8e-06	GCST90032216	22.7482
rs61945512	13	33685452	C	G	0.0525338	0.157859	0.0332015	2e-06	GCST90032216	22.606
rs17105059	14	36687553	C	T	0.285787	0.0874289	0.0164462	1.1e-07	GCST90032216	28.2604
rs12940351	17	12634008	T	C	0.275895	-0.074479	0.0167065	8.3e-06	GCST90032216	19.8745
rs10411474	19	6552100	A	G	0.111634	0.110624	0.0240512	4.2e-06	GCST90032216	21.1556
rs34579920	20	17508054	A	G	0.016428	-0.259671	0.0582684	8.3e-06	GCST90032216	19.8601
rs151077241	21	37723812	T	G	0.0110103	0.321526	0.0705662	5.2e-06	GCST90032216	20.7605
rs8141896	22	17973957	C	A	0.0204408	-0.232319	0.0522486	8.7e-06	GCST90032216	19.7706
rs11810424	1	242925492	A	G	0.0517976	-0.20567	0.0455828	6.4e-06	GCST90032217	20.3582
rs4241335	2	867089	G	A	0.372162	0.0917588	0.0206758	9.1e-06	GCST90032217	19.6957
rs220375	4	25257157	G	A	0.160289	0.125155	0.0271365	4e-06	GCST90032217	21.271
rs11762964	7	45169195	A	G	0.15758	-0.12395	0.0273096	5.7e-06	GCST90032217	20.5998
rs79995713	8	86122166	G	C	0.0939488	-0.156796	0.0343042	4.9e-06	GCST90032217	20.8918
rs149562409	10	11128186	G	A	0.04915	-0.208446	0.0460928	6.1e-06	GCST90032217	20.4513
rs7949183	11	21369952	C	T	0.112898	-0.145584	0.0319864	5.3e-06	GCST90032217	20.7156
rs4765195	12	124971959	T	C	0.27512	-0.104331	0.0229923	5.7e-06	GCST90032217	20.5903
rs4760087	12	130176675	C	T	0.446979	-0.0935539	0.0202691	3.9e-06	GCST90032217	21.3037
rs7329216	13	111896638	A	G	0.438619	-0.11095	0.0200912	3.3e-08	GCST90032217	30.496
rs9955719	18	8402642	G	A	0.0339313	0.24781	0.0550175	6.7e-06	GCST90032217	20.2878
rs139268562	19	58423090	T	C	0.031514	0.257168	0.0574638	7.6e-06	GCST90032217	20.0283
rs11810424	1	242925492	A	G	0.0517976	-0.221041	0.0477582	3.7e-06	GCST90032218	21.4215
rs220375	4	25257157	G	A	0.160289	0.13258	0.0284327	3.1e-06	GCST90032218	21.743
rs148087221	5	6281117	G	A	0.0209393	0.329243	0.073734	8e-06	GCST90032218	19.9387
rs11762964	7	45169195	A	G	0.15758	-0.128361	0.0286139	7.3e-06	GCST90032218	20.1239
rs17797476	8	84803801	A	C	0.0509361	-0.214791	0.0469907	4.9e-06	GCST90032218	20.8934
rs2976201	8	86323708	C	T	0.311186	0.103137	0.0226178	5.1e-06	GCST90032218	20.7935
rs149562409	10	11128186	G	A	0.04915	-0.216902	0.048293	7.1e-06	GCST90032218	20.1725
rs7949183	11	21369952	C	T	0.112898	-0.150407	0.033513	7.2e-06	GCST90032218	20.1423
rs4765195	12	124971959	T	C	0.27512	-0.108192	0.0240907	7.1e-06	GCST90032218	20.1693
rs4760087	12	130176675	C	T	0.446979	-0.09624	0.0212375	5.9e-06	GCST90032218	20.5355
rs7329216	13	111896638	A	G	0.438619	-0.116705	0.0210504	3e-08	GCST90032218	30.7368
rs117354588	15	29139152	T	A	0.0123826	-0.428276	0.0956389	7.5e-06	GCST90032218	20.053
rs9955719	18	8402642	G	A	0.0339313	0.262582	0.0576452	5.2e-06	GCST90032218	20.7493
rs139268562	19	58423090	T	C	0.031514	0.269525	0.0602093	7.6e-06	GCST90032218	20.0388
rs113201217	2	101451843	T	C	0.0148498	0.26238	0.05831	6.8e-06	GCST90032219	20.2477
rs62168795	2	135671796	C	T	0.418166	0.159607	0.0144582	2.5e-28	GCST90032219	121.864
rs7369560	2	211640274	C	T	0.0450924	0.151006	0.0338479	8.1e-06	GCST90032219	19.9033
rs12497495	3	71820588	C	G	0.259365	-0.0788512	0.016608	2.1e-06	GCST90032219	22.5415
rs76830965	3	159919889	A	C	0.0836569	-0.120854	0.0256461	2.4e-06	GCST90032219	22.2065
rs71323798	3	197312881	G	A	0.0604517	-0.140439	0.029675	2.2e-06	GCST90032219	22.3972
rs149200777	4	88519056	A	G	0.0101368	-0.312441	0.069483	6.9e-06	GCST90032219	20.2199
rs74520489	6	81837292	T	C	0.0267227	-0.195262	0.0436247	7.6e-06	GCST90032219	20.0341
rs6900690	6	125901886	G	A	0.435399	-0.0639833	0.0141899	6.5e-06	GCST90032219	20.3317
rs116865032	6	161706955	T	A	0.0263202	-0.195526	0.0439413	8.6e-06	GCST90032219	19.7999
rs117494303	7	129473097	T	C	0.0180135	0.240592	0.0521582	4e-06	GCST90032219	21.2773
rs2158787	8	1432886	T	C	0.0893939	0.110493	0.0245254	6.6e-06	GCST90032219	20.2973
rs72650093	8	55623253	T	C	0.0136203	-0.277438	0.0606477	4.8e-06	GCST90032219	20.9268
rs76648959	8	70752304	A	G	0.0373665	-0.188966	0.0367971	2.8e-07	GCST90032219	26.3718
rs1805488	12	13584780	C	T	0.084035	0.119774	0.0255115	2.7e-06	GCST90032219	22.0421
rs3809260	12	101697239	G	T	0.422378	0.0655972	0.0141219	3.4e-06	GCST90032219	21.5767
rs74023499	15	74395407	T	A	0.0306826	-0.182107	0.0407157	7.7e-06	GCST90032219	20.0046
rs62030440	15	101886536	A	G	0.340214	-0.0683514	0.0154351	9.5e-06	GCST90032219	19.6099
rs56220659	19	30565793	A	G	0.0402993	-0.160205	0.0355621	6.6e-06	GCST90032219	20.2945
rs182549	2	135859184	C	T	0.412692	0.206968	0.0224734	3.3e-20	GCST90032220	84.8143
rs114319347	3	124998296	G	C	0.0120472	-0.469817	0.0994123	2.3e-06	GCST90032220	22.3346
rs6768653	3	197053949	A	G	0.0716337	-0.195529	0.0426163	4.5e-06	GCST90032220	21.0509
rs1511397	4	59390259	G	A	0.395259	-0.0992589	0.0222703	8.3e-06	GCST90032220	19.8649
rs56098739	5	483449	G	A	0.299085	0.123291	0.0244984	4.8e-07	GCST90032220	25.3272
rs10055404	5	77628709	G	A	0.375234	-0.101644	0.0227161	7.7e-06	GCST90032220	20.0215
rs17881456	7	142885585	A	C	0.0606478	-0.207193	0.0455853	5.5e-06	GCST90032220	20.6586
rs79931074	7	152552721	G	A	0.0636397	0.213489	0.0463538	4.1e-06	GCST90032220	21.2119
rs55892303	10	1294817	G	C	0.247265	0.125537	0.0262787	1.8e-06	GCST90032220	22.8211
rs17849163	10	95422098	C	T	0.249659	0.120378	0.0251932	1.8e-06	GCST90032220	22.8311
rs113861295	12	66278242	T	C	0.0524786	0.222257	0.0497553	7.9e-06	GCST90032220	19.9541
rs78686363	12	120720180	A	G	0.0512175	-0.227139	0.0493098	4.1e-06	GCST90032220	21.2186
rs9520255	13	106969271	C	T	0.311032	-0.111115	0.0234837	2.2e-06	GCST90032220	22.3878
rs716064	14	79217613	C	A	0.379931	0.10581	0.0234062	6.2e-06	GCST90032220	20.4358
rs140200601	14	81462744	T	C	0.290745	0.113001	0.0242159	3.1e-06	GCST90032220	21.7753
rs17092955	14	95615161	T	G	0.115094	-0.165315	0.0339814	1.1e-06	GCST90032220	23.6669
rs139688845	15	48021946	A	G	0.057439	0.216822	0.0477455	5.6e-06	GCST90032220	20.6225
rs170149	17	6692611	A	G	0.0339412	-0.273959	0.0607642	6.5e-06	GCST90032220	20.3271
rs12611001	19	6552232	C	T	0.0430034	-0.263923	0.0546761	1.4e-06	GCST90032220	23.3002
rs11672816	19	20725858	C	T	0.141508	-0.141269	0.0315614	7.6e-06	GCST90032220	20.0346
rs335752	19	30149262	C	T	0.200794	0.130423	0.0279642	3.1e-06	GCST90032220	21.7522
rs2836338	21	38359991	C	A	0.48003	-0.0999606	0.0220739	5.9e-06	GCST90032220	20.5069
rs12046322	1	33985759	T	C	0.114801	0.100183	0.021659	3.7e-06	GCST90032221	21.3949
rs146343624	2	86031151	G	A	0.0164141	0.257503	0.0545776	2.4e-06	GCST90032221	22.2605
rs3940549	2	135381057	G	A	0.421891	0.136898	0.0140552	2e-22	GCST90032221	94.8681
rs4368459	3	29370397	C	T	0.289345	0.0788769	0.0157142	5.2e-07	GCST90032221	25.195
rs77905742	3	71902947	A	T	0.0321	-0.173787	0.0392988	9.8e-06	GCST90032221	19.5558
rs2271942	3	151817634	G	A	0.338566	0.0657464	0.0144051	5e-06	GCST90032221	20.8311
rs139280910	6	128916728	T	C	0.0220501	0.27243	0.0470849	7.2e-09	GCST90032221	33.477
rs184007219	7	119320101	A	T	0.026938	0.22982	0.0424134	6e-08	GCST90032221	29.3609
rs76971718	7	149587665	T	C	0.0263604	0.194888	0.0431753	6.4e-06	GCST90032221	20.3751
rs148616087	8	69203024	T	C	0.0169306	0.246914	0.053016	3.2e-06	GCST90032221	21.6909
rs11146310	10	132283893	C	A	0.447831	-0.0624881	0.0138789	6.7e-06	GCST90032221	20.2714
rs145241256	11	47889504	A	G	0.0314132	0.191172	0.0389065	8.9e-07	GCST90032221	24.1437
rs11608886	12	105319932	T	C	0.0139848	-0.2785	0.0590285	2.4e-06	GCST90032221	22.2601
rs7149886	14	33227254	G	A	0.297365	-0.0672624	0.0148627	6e-06	GCST90032221	20.4809
rs113303075	16	30471072	A	C	0.0306122	0.182802	0.0398921	4.6e-06	GCST90032221	20.9985
rs58035862	16	86805050	T	C	0.0140289	0.274512	0.0581557	2.4e-06	GCST90032221	22.2812
rs33914778	16	87870886	A	G	0.325758	0.0675131	0.0150086	6.9e-06	GCST90032221	20.2347
rs4606765	17	41761073	A	C	0.303731	-0.0678716	0.0149713	5.8e-06	GCST90032221	20.5521
rs7239769	18	75698814	A	G	0.206135	0.0796922	0.0169976	2.8e-06	GCST90032221	21.9815
rs118103780	19	3362059	A	C	0.0262124	-0.192994	0.0431539	7.7e-06	GCST90032221	20.0008
rs335752	19	30149262	C	T	0.200794	0.0820507	0.017622	3.2e-06	GCST90032221	21.6797
rs297685	20	4370882	T	C	0.18625	0.0796728	0.0175268	5.5e-06	GCST90032221	20.664
rs440893	22	17830818	C	G	0.403801	0.0694618	0.0138919	5.7e-07	GCST90032221	25.0017
rs75991474	22	23891203	A	G	0.0118463	0.307141	0.0635986	1.4e-06	GCST90032221	23.3228
rs4988235	2	135851076	G	A	0.414723	0.166364	0.0199918	8.7e-17	GCST90032222	69.2492
rs62190196	2	223281815	G	A	0.155567	-0.123704	0.0269569	4.5e-06	GCST90032222	21.0585
rs144177905	3	5187958	T	C	0.0209326	0.311141	0.0672018	3.7e-06	GCST90032222	21.4364
rs77977788	5	73301508	T	C	0.161694	0.123557	0.0271539	5.4e-06	GCST90032222	20.7048
rs11742884	5	148804269	C	T	0.189169	0.118302	0.0251342	2.5e-06	GCST90032222	22.1541
rs77802097	7	109022602	G	A	0.0194892	0.319276	0.0705699	6.1e-06	GCST90032222	20.4689
rs72678333	8	107795530	A	T	0.0526006	-0.199182	0.0431226	3.9e-06	GCST90032222	21.3349
rs11010572	10	36222523	A	G	0.173413	-0.11355	0.0256381	9.5e-06	GCST90032222	19.6156
rs112994035	10	53945047	T	C	0.0217575	0.304832	0.0663075	4.3e-06	GCST90032222	21.1347
rs6483459	11	95741600	T	C	0.0234769	-0.286728	0.0638829	7.2e-06	GCST90032222	20.1452
rs7296347	12	101685056	G	A	0.261239	0.0983976	0.0220472	8.1e-06	GCST90032222	19.9188
rs299970	16	86773388	C	T	0.0875147	0.168358	0.034402	9.9e-07	GCST90032222	23.9497
rs16960344	17	66892937	C	T	0.140102	-0.123982	0.0280036	9.5e-06	GCST90032222	19.6015
rs3940549	2	135381057	G	A	0.421891	0.117637	0.0106474	2.2e-28	GCST90032223	122.068
rs77854230	3	193705746	T	G	0.0155514	-0.188233	0.0417029	6.4e-06	GCST90032223	20.3732
rs2371846	7	145224785	A	G	0.0503198	0.113682	0.0241969	2.6e-06	GCST90032223	22.0731
rs73195298	8	11555683	C	T	0.168556	0.0655404	0.0139469	2.6e-06	GCST90032223	22.0832
rs112856913	8	70090410	G	A	0.0297398	0.144521	0.0303737	2e-06	GCST90032223	22.6395
rs60034989	8	134889878	G	A	0.423376	-0.0491232	0.010733	4.7e-06	GCST90032223	20.9474
rs7041488	9	77509894	G	A	0.349639	0.0480744	0.0108388	9.2e-06	GCST90032223	19.6728
rs117491755	9	116881377	C	A	0.0279691	0.140962	0.0316635	8.5e-06	GCST90032223	19.8192
rs28563072	9	137426492	T	C	0.0881969	0.0860174	0.0192806	8.1e-06	GCST90032223	19.9036
rs10904064	10	3648486	C	G	0.383627	-0.0502053	0.0106615	2.5e-06	GCST90032223	22.1749
rs72781019	10	7683991	T	A	0.0126646	0.221634	0.0466476	2e-06	GCST90032223	22.5743
rs7072025	10	122222457	A	G	0.173481	-0.0622391	0.0139445	8.1e-06	GCST90032223	19.9214
rs10772699	12	13686649	T	A	0.24668	0.061841	0.0120081	2.6e-07	GCST90032223	26.5219
rs4522386	15	32614800	A	T	0.0532555	0.104913	0.0237028	9.6e-06	GCST90032223	19.5911
rs139182175	16	55617252	G	A	0.0418914	0.115733	0.025841	7.5e-06	GCST90032223	20.0584
rs9893867	17	1606754	G	A	0.218807	0.0611222	0.0132491	4e-06	GCST90032223	21.2826
rs7251963	19	7170230	T	C	0.441433	0.0521062	0.0105867	8.6e-07	GCST90032223	24.2247
rs76496263	19	53673978	A	G	0.0238298	0.173503	0.0344187	4.6e-07	GCST90032223	25.4112
rs4815961	20	771989	G	T	0.423111	-0.0500472	0.0107315	3.1e-06	GCST90032223	21.749
rs12233112	2	73704637	G	A	0.36405	0.0853328	0.0192298	9.1e-06	GCST90032224	19.6917
rs3940549	2	135381057	G	A	0.421891	0.168503	0.0189877	7e-19	GCST90032224	78.7536
rs35397660	3	4986322	C	T	0.165053	0.110221	0.0248996	9.6e-06	GCST90032224	19.5949
rs116096645	4	56222778	G	A	0.01611	0.394658	0.0742875	1.1e-07	GCST90032224	28.2235
rs143257892	4	182036393	A	G	0.0437637	0.214429	0.045764	2.8e-06	GCST90032224	21.9543
rs856831	6	67574187	G	A	0.362483	-0.0883943	0.0192457	4.4e-06	GCST90032224	21.0951
rs619355	6	158204040	C	A	0.3111	-0.0917773	0.0202825	6e-06	GCST90032224	20.4752
rs7023933	9	93463196	T	A	0.176668	-0.124944	0.0244022	3.1e-07	GCST90032224	26.2164
rs61970167	13	98227653	T	C	0.235976	-0.115408	0.0221432	1.9e-07	GCST90032224	27.1638
rs118129615	14	59443722	C	G	0.0603126	0.175388	0.0391425	7.4e-06	GCST90032224	20.0772
rs1564522	14	84669154	G	T	0.465367	0.0963093	0.0185858	2.2e-07	GCST90032224	26.8518
rs2414808	15	62972934	T	C	0.399546	0.0899588	0.0188606	1.8e-06	GCST90032224	22.7497
rs2745297	1	11533583	A	G	0.105268	0.0818721	0.018518	9.8e-06	GCST90032225	19.5472
rs6714122	2	43672838	T	A	0.343513	0.0540621	0.0118507	5.1e-06	GCST90032225	20.8112
rs1370336	2	80743324	T	C	0.149438	0.0724174	0.0155489	3.2e-06	GCST90032225	21.6913
rs3940549	2	135381057	G	A	0.421891	0.111764	0.0113989	1.1e-22	GCST90032225	96.1342
rs1853639	6	86897124	G	A	0.339451	0.0535851	0.0118145	5.7e-06	GCST90032225	20.5711
rs138249952	8	60023088	T	C	0.0725319	-0.103343	0.0214787	1.5e-06	GCST90032225	23.1497
rs1417080	9	79515946	C	T	0.2805	0.0570255	0.0125423	5.5e-06	GCST90032225	20.6721
rs7926512	11	65697016	T	A	0.447598	0.0516912	0.0112906	4.7e-06	GCST90032225	20.9604
rs7940866	11	130947684	A	T	0.494684	0.0560358	0.0111735	5.3e-07	GCST90032225	25.1509
rs11074166	15	93321342	C	T	0.481221	-0.0522772	0.0115849	6.4e-06	GCST90032225	20.3629
rs6108032	20	836269	G	A	0.0899393	0.0913843	0.0198394	4.1e-06	GCST90032225	21.2171
rs114330234	1	1222690	T	C	0.0306104	0.198062	0.0426798	3.5e-06	GCST90032226	21.5356
rs367629	1	24989486	G	A	0.239855	-0.0787888	0.0169363	3.3e-06	GCST90032226	21.6417
rs187398627	2	88021074	A	G	0.0107227	0.315877	0.069543	5.6e-06	GCST90032226	20.6314
rs3940549	2	135381057	G	A	0.421891	0.134116	0.0145583	3.2e-20	GCST90032226	84.8672
rs11132003	4	168055314	T	C	0.450552	0.0656768	0.0144897	5.8e-06	GCST90032226	20.545
rs143257892	4	182036393	A	G	0.0437637	0.179008	0.0350869	3.4e-07	GCST90032226	26.0288
rs10440729	5	148814170	T	C	0.173411	0.0876901	0.0187376	2.9e-06	GCST90032226	21.9015
rs4552973	9	93539437	C	G	0.172951	-0.0925966	0.0189089	9.7e-07	GCST90032226	23.9805
rs7316796	12	108493305	G	C	0.458233	-0.0656384	0.0144397	5.5e-06	GCST90032226	20.6633
rs10850318	12	114338059	T	C	0.424255	0.0641191	0.014324	7.6e-06	GCST90032226	20.0376
rs61970167	13	98227653	T	C	0.235976	-0.0934918	0.0169746	3.6e-08	GCST90032226	30.3353
rs7259085	19	6406007	T	C	0.0314974	0.181357	0.0406378	8.1e-06	GCST90032226	19.9163
rs1008267	22	36954376	A	G	0.078511	0.116238	0.0263004	9.9e-06	GCST90032226	19.5331
rs3940549	2	135381057	G	A	0.421891	0.13099	0.0152528	8.9e-18	GCST90032227	73.7526
rs114255138	3	1810563	C	T	0.0202668	-0.244704	0.053072	4e-06	GCST90032227	21.2594
rs77339631	4	138871187	T	C	0.0310859	-0.193895	0.0424939	5e-06	GCST90032227	20.82
rs464850	5	179228116	C	T	0.122001	-0.105102	0.0227057	3.7e-06	GCST90032227	21.4265
rs56233915	6	21822425	C	A	0.0166189	-0.283394	0.0585105	1.3e-06	GCST90032227	23.4592
rs117589220	7	129415396	A	T	0.0178451	0.259467	0.055629	3.1e-06	GCST90032227	21.7551
rs12336969	9	104917219	A	C	0.0815108	0.123677	0.0275241	7e-06	GCST90032227	20.1907
rs146494252	9	114114525	G	A	0.0184219	0.248616	0.0549993	6.2e-06	GCST90032227	20.4336
rs3922212	12	40376540	A	G	0.365524	-0.0731354	0.0156148	2.8e-06	GCST90032227	21.9373
rs8033999	15	91626627	T	C	0.368759	0.0725327	0.0161067	6.7e-06	GCST90032227	20.2794
rs117466842	19	3971210	C	T	0.0378309	0.181625	0.0396421	4.6e-06	GCST90032227	20.9912
rs2974236	19	47671136	T	C	0.222597	-0.091968	0.0177945	2.4e-07	GCST90032227	26.7117
rs3940549	2	135381057	G	A	0.421891	0.153594	0.0172356	5e-19	GCST90032228	79.4137
rs1345660	5	120919490	G	T	0.367037	0.0781926	0.017409	7.1e-06	GCST90032228	20.1736
rs113431722	5	150601151	A	C	0.0593497	0.166682	0.0363862	4.6e-06	GCST90032228	20.9848
rs6915373	6	24612674	T	C	0.0123384	0.342141	0.0762504	7.2e-06	GCST90032228	20.1338
rs1046013	8	70113047	C	T	0.0260154	0.254516	0.0526436	1.3e-06	GCST90032228	23.3743
rs825638	10	13266926	A	G	0.234602	-0.0886994	0.0199403	8.7e-06	GCST90032228	19.7869
rs73228549	12	94676484	G	A	0.312205	-0.0816783	0.0180814	6.3e-06	GCST90032228	20.4056
rs118129615	14	59443722	C	G	0.0603126	0.160029	0.0355266	6.7e-06	GCST90032228	20.2904
rs75237940	15	62457436	T	C	0.012881	-0.330608	0.0747802	9.8e-06	GCST90032228	19.5458
rs11074166	15	93321342	C	T	0.481221	-0.0781257	0.0175124	8.2e-06	GCST90032228	19.902
rs78795415	18	4757334	C	T	0.118759	0.128922	0.0260832	7.7e-07	GCST90032228	24.4305
rs3940549	2	135381057	G	A	0.421891	0.149826	0.0134039	5.2e-29	GCST90032229	124.943
rs17025113	3	30219749	G	A	0.177494	0.0818491	0.0172035	2e-06	GCST90032229	22.6357
rs4686545	3	190362379	T	A	0.211113	0.0709428	0.0160298	9.6e-06	GCST90032229	19.5867
rs3773844	3	197086173	C	A	0.0882253	-0.105494	0.0232235	5.6e-06	GCST90032229	20.6348
rs79387414	4	24682664	A	G	0.0340257	0.175062	0.0367012	1.8e-06	GCST90032229	22.7522
rs56098739	5	483449	G	A	0.299085	0.0678659	0.0147239	4e-06	GCST90032229	21.245
rs145876311	5	92112524	A	G	0.0218092	-0.202204	0.0446902	6.1e-06	GCST90032229	20.4717
rs7867411	9	82548269	A	G	0.146505	-0.0823559	0.0185309	8.8e-06	GCST90032229	19.7513
rs1923584	10	82966331	T	A	0.408174	0.0603932	0.0133648	6.2e-06	GCST90032229	20.4198
rs17849163	10	95422098	C	T	0.249659	0.0750697	0.0151438	7.2e-07	GCST90032229	24.5731
rs10870212	10	132937988	C	T	0.0537003	-0.130834	0.0292886	7.9e-06	GCST90032229	19.9546
rs117562591	12	30011561	A	T	0.0109955	-0.286007	0.0625906	4.9e-06	GCST90032229	20.8802
rs117636828	12	120737759	A	G	0.0512261	-0.142082	0.0296426	1.6e-06	GCST90032229	22.9745
rs7321855	13	107734828	G	T	0.201	0.0745909	0.0166903	7.9e-06	GCST90032229	19.973
rs75896670	13	110857506	G	C	0.0914237	0.106492	0.0228618	3.2e-06	GCST90032229	21.6977
rs140200601	14	81462744	T	C	0.290745	0.0660008	0.0145532	5.8e-06	GCST90032229	20.5675
rs1957942	14	95757825	T	A	0.367059	0.0700825	0.0137374	3.4e-07	GCST90032229	26.0262
rs17235322	18	58373948	G	A	0.0949035	0.100115	0.0224526	8.2e-06	GCST90032229	19.8822
rs335751	19	30150517	A	G	0.16795	0.091631	0.0177947	2.6e-07	GCST90032229	26.5157
rs3940549	2	135381057	G	A	0.421891	0.179917	0.0152246	3.2e-32	GCST90032230	139.654
rs34934741	2	173886890	G	C	0.0265599	-0.20999	0.046731	7e-06	GCST90032230	20.1924
rs7369560	2	211640274	C	T	0.0450924	0.163228	0.035878	5.4e-06	GCST90032230	20.6982
rs12497495	3	71820588	C	G	0.259365	-0.0844585	0.0176034	1.6e-06	GCST90032230	23.0194
rs76830965	3	159919889	A	C	0.0836569	-0.125818	0.0271832	3.7e-06	GCST90032230	21.4232
rs71323798	3	197312881	G	A	0.0604517	-0.152987	0.0314536	1.2e-06	GCST90032230	23.6575
rs464850	5	179228116	C	T	0.122001	-0.100882	0.0226594	8.5e-06	GCST90032230	19.8212
rs6900690	6	125901886	G	A	0.435399	-0.0675703	0.0150387	7e-06	GCST90032230	20.1879
rs2158787	8	1432886	T	C	0.0893939	0.11584	0.0259949	8.3e-06	GCST90032230	19.8582
rs72650093	8	55623253	T	C	0.0136203	-0.294329	0.0642817	4.7e-06	GCST90032230	20.9648
rs76648959	8	70752304	A	G	0.0373665	-0.204228	0.039002	1.6e-07	GCST90032230	27.4193
rs1890115	9	82551078	T	G	0.147355	-0.0956388	0.021002	5.3e-06	GCST90032230	20.737
rs1805488	12	13584780	C	T	0.084035	0.124482	0.0270383	4.1e-06	GCST90032230	21.196
rs3809260	12	101697239	G	T	0.422378	0.06789	0.0149671	5.7e-06	GCST90032230	20.5748
rs74023499	15	74395407	T	A	0.0306826	-0.194651	0.0431546	6.5e-06	GCST90032230	20.3451
rs116980236	20	36827927	G	A	0.0637829	-0.142455	0.0306045	3.2e-06	GCST90032230	21.6663
rs138008453	1	29125321	A	G	0.0110158	-0.112082	0.0246777	5.6e-06	GCST90032231	20.6282
rs10912146	1	187716263	C	T	0.221532	-0.0287826	0.00611866	2.6e-06	GCST90032231	22.1283
rs78883023	2	77580449	C	A	0.0121131	-0.109125	0.0234399	3.2e-06	GCST90032231	21.6739
rs11680252	2	227908571	C	T	0.22931	-0.028425	0.00599414	2.1e-06	GCST90032231	22.4878
rs4410646	5	42569540	C	A	0.112733	0.037062	0.00813235	5.2e-06	GCST90032231	20.7695
rs1190807	6	131202526	T	C	0.19604	-0.0312236	0.00643966	1.2e-06	GCST90032231	23.5093
rs6913939	6	149184281	A	G	0.176993	-0.030337	0.00669586	5.9e-06	GCST90032231	20.5273
rs10811805	9	22926964	T	A	0.0822492	-0.0416736	0.00938381	9e-06	GCST90032231	19.7226
rs4880308	10	132042410	C	G	0.133942	-0.0381562	0.00754211	4.2e-07	GCST90032231	25.5944
rs7337561	13	91295157	T	G	0.297044	-0.0287676	0.00570901	4.7e-07	GCST90032231	25.3913
rs67054945	16	81264428	G	A	0.277482	0.0265157	0.00575136	4e-06	GCST90032231	21.2552
rs9902454	17	73390057	G	T	0.0969911	-0.0390939	0.00867659	6.6e-06	GCST90032231	20.3011
rs928300	21	41304990	T	A	0.0123675	-0.112048	0.0230699	1.2e-06	GCST90032231	23.5894
rs28521168	22	48866191	G	A	0.0759038	-0.0444777	0.00982511	6e-06	GCST90032231	20.4932
rs134974	22	50497107	G	A	0.365062	0.030026	0.00532747	1.7e-08	GCST90032231	31.7653
rs61761368	1	18851724	A	G	0.174541	-0.0440714	0.0093828	2.6e-06	GCST90032232	22.0622
rs9429768	1	109986862	G	A	0.339426	-0.0349527	0.00744762	2.7e-06	GCST90032232	22.0255
rs138078266	1	206871923	A	G	0.033777	0.0856874	0.0191748	7.9e-06	GCST90032232	19.9697
rs3775318	4	165333201	C	G	0.363675	0.0375758	0.00720594	1.8e-07	GCST90032232	27.1916
rs6552403	4	179976097	T	C	0.123404	-0.0501651	0.0105798	2.1e-06	GCST90032232	22.4827
rs35745488	5	67887979	G	C	0.0695867	0.0611682	0.0137157	8.2e-06	GCST90032232	19.8891
rs1547937	7	44416470	T	C	0.023152	0.103457	0.0229727	6.7e-06	GCST90032232	20.2813
rs10273540	7	94090057	C	T	0.0187553	0.114772	0.0259005	9.4e-06	GCST90032232	19.6361
rs62500489	8	15424606	C	T	0.0722475	0.0652708	0.0136114	1.6e-06	GCST90032232	22.9949
rs117377284	8	16937655	A	T	0.0232381	-0.117192	0.0231115	4e-07	GCST90032232	25.7122
rs10850043	12	112519334	A	G	0.103292	0.0588435	0.0114485	2.7e-07	GCST90032232	26.418
rs572869	12	118370362	G	A	0.338989	-0.0331081	0.00737072	7.1e-06	GCST90032232	20.1766
rs8142645	22	33836915	G	A	0.0502187	-0.071186	0.0158947	7.5e-06	GCST90032232	20.0579
rs76054583	1	242463731	A	C	0.0721876	0.0760355	0.0166142	4.7e-06	GCST90032233	20.9447
rs2111471	2	56332537	A	G	0.0122384	-0.175284	0.0392354	7.9e-06	GCST90032233	19.9585
rs142871500	2	108510433	T	C	0.0288218	0.115952	0.0260027	8.2e-06	GCST90032233	19.8847
rs7631252	3	13762009	A	G	0.147868	-0.0609757	0.0121466	5.2e-07	GCST90032233	25.2002
rs2844680	6	30978719	G	T	0.461448	-0.0411652	0.00863217	1.9e-06	GCST90032233	22.7416
rs141685809	7	15055188	C	T	0.0177755	0.156989	0.0328041	1.7e-06	GCST90032233	22.9025
rs112362553	7	116926675	G	T	0.451341	-0.0396189	0.00861411	4.2e-06	GCST90032233	21.1536
rs117145655	8	43549044	T	C	0.0108401	0.191545	0.0421845	5.6e-06	GCST90032233	20.6175
rs1073754	8	128676178	C	T	0.480641	0.0394579	0.00874249	6.4e-06	GCST90032233	20.3703
rs116931793	10	70291882	A	G	0.0633541	0.0784832	0.017678	9e-06	GCST90032233	19.71
rs10491026	10	129039226	C	T	0.202174	0.049915	0.0107884	3.7e-06	GCST90032233	21.4066
rs117493946	11	6334556	T	C	0.0306556	0.131624	0.0250965	1.6e-07	GCST90032233	27.507
rs692938	15	39877658	G	T	0.16462	0.0636814	0.011657	4.7e-08	GCST90032233	29.8436
rs1364546	15	94561515	G	A	0.301895	-0.045433	0.00953156	1.9e-06	GCST90032233	22.7203
rs6416915	17	38423174	A	G	0.0508562	0.0881357	0.0198535	9e-06	GCST90032233	19.7074
rs6506327	18	5817508	C	G	0.0930842	0.0661455	0.0149701	9.9e-06	GCST90032233	19.5232
rs12121909	1	24284094	G	A	0.48695	-0.040697	0.00831003	9.7e-07	GCST90032234	23.9839
rs9433758	1	101266670	G	A	0.162344	-0.0496962	0.0110514	6.9e-06	GCST90032234	20.2214
rs79440758	2	174557082	C	T	0.0128571	0.181765	0.0369524	8.7e-07	GCST90032234	24.1955
rs2279137	5	149637911	G	A	0.0348935	-0.102587	0.0227009	6.2e-06	GCST90032234	20.422
rs111876278	6	90013655	T	C	0.107185	-0.0599978	0.013422	7.8e-06	GCST90032234	19.9819
rs4529305	6	98725549	C	T	0.0322744	0.106484	0.0234956	5.8e-06	GCST90032234	20.5398
rs628653	7	51756365	G	A	0.446043	-0.0387518	0.00839152	3.9e-06	GCST90032234	21.3257
rs148748467	7	68931737	G	C	0.034616	0.109143	0.0227995	1.7e-06	GCST90032234	22.9161
rs73041266	11	130115858	C	A	0.01387	0.158675	0.0351685	6.4e-06	GCST90032234	20.3568
rs35335161	12	5969258	T	A	0.0777909	0.0698075	0.0156432	8.1e-06	GCST90032234	19.9137
rs56077366	13	64587046	T	C	0.017517	0.152408	0.0320051	1.9e-06	GCST90032234	22.6766
rs117395302	13	92636492	T	C	0.00991597	0.195656	0.0412562	2.1e-06	GCST90032234	22.491
rs118160262	14	20214132	C	T	0.010798	0.184846	0.0400687	4e-06	GCST90032234	21.2819
rs11627420	14	72706312	A	G	0.0196344	0.137601	0.0294244	2.9e-06	GCST90032234	21.869
rs76833411	16	66212875	C	G	0.0550474	-0.0806233	0.0181283	8.7e-06	GCST90032234	19.7791
rs9931220	16	87003853	C	T	0.0262447	0.124828	0.0261029	1.7e-06	GCST90032234	22.869
rs72818042	17	9466420	A	G	0.080534	0.0847875	0.0153398	3.3e-08	GCST90032234	30.5509
rs72865990	18	2443574	T	A	0.021584	0.134909	0.0288081	2.8e-06	GCST90032234	21.9307
rs78488086	19	20238249	T	C	0.0132907	0.164516	0.0363511	6e-06	GCST90032234	20.4824
rs585050	22	25532301	T	C	0.372963	0.0426903	0.00850063	5.1e-07	GCST90032234	25.2206
rs6678259	1	220890545	C	A	0.0446069	0.0907005	0.0203317	8.2e-06	GCST90032235	19.9009
rs9845697	3	133557358	T	G	0.337631	-0.0457094	0.00887856	2.6e-07	GCST90032235	26.5049
rs138989324	3	156639328	T	C	0.0283479	0.111824	0.0251559	8.8e-06	GCST90032235	19.7602
rs9820762	3	194456593	T	C	0.213419	-0.0575674	0.010248	1.9e-08	GCST90032235	31.5555
rs115565565	5	6537237	A	G	0.0195003	0.14493	0.0303562	1.8e-06	GCST90032235	22.7941
rs2288816	5	171899219	G	A	0.0504073	0.0858567	0.0191533	7.4e-06	GCST90032235	20.0938
rs186369938	6	43770246	C	G	0.0127362	-0.169732	0.0371674	5e-06	GCST90032235	20.8547
rs7779109	7	24444655	G	A	0.153051	0.0540872	0.0115375	2.8e-06	GCST90032235	21.9769
rs11764085	7	51627993	A	G	0.154029	0.0570796	0.0116729	1e-06	GCST90032235	23.9114
rs1360523	9	25499530	T	G	0.270497	0.0424833	0.0093695	5.8e-06	GCST90032235	20.5591
rs1220694	9	129545883	T	C	0.0944708	0.0671693	0.0143894	3e-06	GCST90032235	21.79
rs76167928	13	56470876	T	C	0.0298069	0.112074	0.0248478	6.5e-06	GCST90032235	20.3439
rs1034735	16	3534140	T	C	0.0302672	-0.110889	0.0243941	5.5e-06	GCST90032235	20.6637
rs76399039	19	55351279	T	C	0.0129542	0.165134	0.0372016	9e-06	GCST90032235	19.7038
rs76460815	1	55258280	T	C	0.0227961	0.157318	0.0310434	4e-07	GCST90032236	25.6814
rs9842455	3	2020900	C	T	0.162824	0.0600226	0.0126055	1.9e-06	GCST90032236	22.673
rs17011198	4	126536805	C	A	0.1571	-0.0559479	0.0126404	9.6e-06	GCST90032236	19.5905
rs138172678	5	80392774	C	T	0.0177942	0.155838	0.0349941	8.5e-06	GCST90032236	19.8316
rs6151874	5	80807845	C	A	0.0131137	0.224717	0.0409433	4.1e-08	GCST90032236	30.1236
rs77832770	5	117030846	G	A	0.0714777	0.0817811	0.0181569	6.7e-06	GCST90032236	20.2872
rs13310795	7	29884605	T	C	0.495652	-0.0426196	0.00954687	8e-06	GCST90032236	19.9295
rs141509161	8	15358940	G	C	0.0120208	0.215971	0.0427668	4.4e-07	GCST90032236	25.5022
rs16893548	8	138867047	T	C	0.0435161	0.118578	0.0229142	2.3e-07	GCST90032236	26.7793
rs824242	9	28787051	T	G	0.078225	0.0764872	0.0171444	8.1e-06	GCST90032236	19.9037
rs2293092	12	51923291	A	G	0.117265	0.0669508	0.0143825	3.2e-06	GCST90032236	21.6692
rs75295662	13	102917681	A	T	0.065411	0.08659	0.0189337	4.8e-06	GCST90032236	20.9153
rs111513456	14	35338129	A	T	0.046707	-0.0982929	0.0221311	8.9e-06	GCST90032236	19.726
rs77884727	14	57027355	G	A	0.010928	0.220462	0.0445445	7.5e-07	GCST90032236	24.4951
rs4902778	14	70113519	T	C	0.360947	0.0454383	0.00966666	2.6e-06	GCST90032236	22.0949
rs72705179	15	35593256	A	G	0.00997127	0.216523	0.0470345	4.2e-06	GCST90032236	21.1921
rs34388758	17	3035331	T	C	0.099407	-0.0734732	0.0157083	2.9e-06	GCST90032236	21.8776
rs62076169	17	18961970	T	G	0.109594	-0.0722145	0.0152615	2.2e-06	GCST90032236	22.39
rs118069643	22	36797659	A	G	0.015328	0.181892	0.0381173	1.8e-06	GCST90032236	22.771
rs116791031	1	230645984	T	C	0.0184779	0.25748	0.0517379	6.5e-07	GCST90032237	24.7668
rs10184516	2	10204600	T	C	0.315807	0.0677346	0.0150096	6.4e-06	GCST90032237	20.3649
rs80033337	2	11382711	T	C	0.0107744	0.303208	0.0670171	6.1e-06	GCST90032237	20.4696
rs76168489	2	101970694	A	G	0.0652467	0.13415	0.0277009	1.3e-06	GCST90032237	23.4527
rs75372535	2	194924149	C	T	0.0106527	0.310454	0.0669384	3.5e-06	GCST90032237	21.5102
rs187295052	4	101095684	A	C	0.0145329	0.27457	0.0584269	2.6e-06	GCST90032237	22.0841
rs144254792	5	83207505	C	G	0.0150572	0.254482	0.0573054	9e-06	GCST90032237	19.7207
rs28728129	5	178940656	C	T	0.361013	0.0671729	0.0143707	2.9e-06	GCST90032237	21.849
rs113432335	6	7303815	A	G	0.0173464	0.24429	0.0531063	4.2e-06	GCST90032237	21.1602
rs138303660	6	16751696	A	G	0.0119488	-0.286323	0.0642362	8.3e-06	GCST90032237	19.8679
rs810856	6	37576208	T	C	0.0461733	0.149417	0.0330668	6.2e-06	GCST90032237	20.4181
rs6975606	7	8234734	G	T	0.010506	0.341832	0.0677396	4.5e-07	GCST90032237	25.4648
rs140466530	7	47471712	T	C	0.0595781	0.131243	0.0291375	6.7e-06	GCST90032237	20.2884
rs72661898	8	74123729	A	T	0.156589	0.0893642	0.0189315	2.4e-06	GCST90032237	22.2821
rs77321789	10	2249869	T	G	0.031345	0.203185	0.0397795	3.3e-07	GCST90032237	26.0894
rs55780146	10	77740589	A	G	0.0189125	0.238287	0.0514265	3.6e-06	GCST90032237	21.4697
rs76118965	10	103373929	G	A	0.073294	0.121567	0.0265632	4.7e-06	GCST90032237	20.9445
rs78004590	12	53710439	A	G	0.0263828	0.193049	0.0434948	9.1e-06	GCST90032237	19.6997
rs11840523	13	72387064	A	G	0.0298354	0.183343	0.0412373	8.7e-06	GCST90032237	19.7673
rs1536656	13	96499068	T	C	0.100706	0.103227	0.0228838	6.5e-06	GCST90032237	20.3484
rs7143545	14	30068490	T	A	0.183361	-0.0794646	0.0178016	8e-06	GCST90032237	19.9264
rs7149569	14	76490998	C	T	0.346721	-0.0671128	0.0148812	6.5e-06	GCST90032237	20.3392
rs62059581	17	13525116	A	T	0.251986	-0.0738824	0.0160946	4.4e-06	GCST90032237	21.0728
rs17629158	17	35127540	T	G	0.0105254	0.310694	0.0676303	4.3e-06	GCST90032237	21.1049
rs76349908	17	57945011	A	G	0.018997	0.235521	0.0512243	4.3e-06	GCST90032237	21.1401
rs78593116	20	9787012	A	C	0.239645	0.0749051	0.0163859	4.8e-06	GCST90032237	20.8969
rs9610657	22	37156769	A	G	0.036716	0.172038	0.0367094	2.8e-06	GCST90032237	21.9631
rs78943972	1	32733839	C	G	0.0245419	0.13834	0.0303478	5.2e-06	GCST90032238	20.7798
rs2224153	1	95430451	A	G	0.334118	-0.0478212	0.00999479	1.7e-06	GCST90032238	22.8925
rs10497521	2	178786523	C	T	0.111588	-0.0718947	0.0148629	1.3e-06	GCST90032238	23.3984
rs145847454	2	240150982	A	G	0.165936	0.0585718	0.0131	7.8e-06	GCST90032238	19.991
rs114081723	3	184555680	A	T	0.0227699	0.180116	0.0317909	1.5e-08	GCST90032238	32.0995
rs26147	5	11482300	G	A	0.492448	0.0436257	0.00947517	4.1e-06	GCST90032238	21.1988
rs115707269	6	19613271	A	G	0.0163449	0.168265	0.0373666	6.7e-06	GCST90032238	20.2778
rs12183541	6	170016732	T	G	0.092143	0.0761242	0.0161782	2.5e-06	GCST90032238	22.1404
rs147296376	7	105695684	A	C	0.0192891	0.177493	0.0344684	2.6e-07	GCST90032238	26.5167
rs13274856	8	8712942	C	T	0.0495251	0.10852	0.0216775	5.6e-07	GCST90032238	25.0612
rs117918530	10	86719045	G	A	0.0324521	0.119673	0.0270317	9.6e-06	GCST90032238	19.5995
rs144583916	12	105732902	A	T	0.0205952	0.153229	0.0333708	4.4e-06	GCST90032238	21.0838
rs12435976	14	51165306	T	A	0.45643	-0.0427833	0.00944287	5.9e-06	GCST90032238	20.5277
rs72834033	17	38414801	G	A	0.028069	0.151712	0.0286251	1.2e-07	GCST90032238	28.0896
rs7227267	18	8966714	A	G	0.426632	0.0461591	0.00961494	1.6e-06	GCST90032238	23.0474
rs2678796	18	30593726	A	G	0.0606853	-0.0951989	0.019855	1.6e-06	GCST90032238	22.9892
rs763475	20	42336011	C	T	0.112772	0.07009	0.0150079	3e-06	GCST90032238	21.8108
rs12741629	1	215739525	A	T	0.492347	0.0270513	0.00516911	1.7e-07	GCST90032239	27.387
rs115637942	2	23561268	A	G	0.0138795	0.101428	0.0221918	4.9e-06	GCST90032239	20.8896
rs4589687	2	208377345	A	C	0.368151	-0.0247198	0.00537234	4.2e-06	GCST90032239	21.1721
rs4973125	2	228770701	G	A	0.321807	0.0279911	0.00554068	4.4e-07	GCST90032239	25.5219
rs62311746	4	106793939	G	T	0.0273003	-0.0764984	0.0159694	1.7e-06	GCST90032239	22.9471
rs6829874	4	184997628	A	T	0.324109	-0.0241749	0.00544222	8.9e-06	GCST90032239	19.7323
rs76799874	6	39259971	C	T	0.0453009	0.0557711	0.0124867	8e-06	GCST90032239	19.9491
rs11769561	7	113317885	T	A	0.0510839	0.0535236	0.0117858	5.6e-06	GCST90032239	20.624
rs11781991	8	48810883	G	T	0.280807	-0.0255937	0.00578877	9.8e-06	GCST90032239	19.5476
rs10985794	9	122844338	C	T	0.022378	0.0773178	0.017479	9.7e-06	GCST90032239	19.5671
rs142727117	11	12907046	G	C	0.0184374	-0.087166	0.019232	5.8e-06	GCST90032239	20.5421
rs67294535	11	120580514	G	A	0.0357932	0.0622533	0.0140092	8.8e-06	GCST90032239	19.7469
rs60458630	16	49934944	A	G	0.012576	0.128903	0.0232874	3.1e-08	GCST90032239	30.6397
rs56303129	18	68457973	A	C	0.161017	-0.0344954	0.00719762	1.6e-06	GCST90032239	22.9691
rs12741629	1	215739525	A	T	0.492347	0.0258469	0.00489781	1.3e-07	GCST90032240	27.8492
rs115637942	2	23561268	A	G	0.0138795	0.0948886	0.021027	6.4e-06	GCST90032240	20.3645
rs4589687	2	208377345	A	C	0.368151	-0.0236878	0.00509036	3.3e-06	GCST90032240	21.6547
rs4973125	2	228770701	G	A	0.321807	0.0264279	0.00524986	4.8e-07	GCST90032240	25.3414
rs62311746	4	106793939	G	T	0.0273003	-0.0734326	0.0151313	1.2e-06	GCST90032240	23.5519
rs6829874	4	184997628	A	T	0.324109	-0.0231356	0.0051566	7.2e-06	GCST90032240	20.1296
rs114144567	5	67019565	T	G	0.0104167	-0.105883	0.0239378	9.7e-06	GCST90032240	19.5652
rs35777053	7	1288343	C	G	0.47747	-0.0226442	0.00508136	8.3e-06	GCST90032240	19.8588
rs11769561	7	113317885	T	A	0.0510839	0.049342	0.0111672	9.9e-06	GCST90032240	19.5229
rs9644109	8	26076907	G	A	0.161787	0.0295538	0.00661992	8e-06	GCST90032240	19.9306
rs10985794	9	122844338	C	T	0.022378	0.0747178	0.0165617	6.4e-06	GCST90032240	20.3535
rs142727117	11	12907046	G	C	0.0184374	-0.0835051	0.0182226	4.6e-06	GCST90032240	20.9993
rs67294535	11	120580514	G	A	0.0357932	0.0602012	0.013274	5.8e-06	GCST90032240	20.5687
rs60458630	16	49934944	A	G	0.012576	0.120568	0.0220652	4.7e-08	GCST90032240	29.8572
rs56303129	18	68457973	A	C	0.161017	-0.032554	0.00681984	1.8e-06	GCST90032240	22.7856
rs183045777	19	12488066	A	G	0.0227657	0.0728248	0.0161848	6.8e-06	GCST90032240	20.2462
rs3765718	1	3687131	T	A	0.0243321	0.113202	0.023046	9e-07	GCST90032241	24.1278
rs12468984	2	15270984	A	G	0.0551247	0.0712883	0.015393	3.6e-06	GCST90032241	21.4482
rs145853742	2	25584190	C	T	0.0165039	0.135305	0.0275072	8.7e-07	GCST90032241	24.1955
rs79567558	2	236575053	A	G	0.0508446	0.076518	0.0159833	1.7e-06	GCST90032241	22.9189
rs144137514	3	194920287	A	T	0.0120339	0.159557	0.0325121	9.2e-07	GCST90032241	24.0847
rs7692990	4	26005468	C	T	0.452573	0.0320572	0.00710642	6.5e-06	GCST90032241	20.3493
rs13101445	4	132520472	G	A	0.42152	0.0335044	0.0070984	2.4e-06	GCST90032241	22.2783
rs181723532	4	174647233	T	C	0.0263247	0.101522	0.0220369	4.1e-06	GCST90032241	21.2236
rs148871544	5	1214830	A	G	0.0250042	0.100135	0.0224565	8.2e-06	GCST90032241	19.8833
rs296272	5	106792939	T	C	0.459673	-0.031871	0.00693535	4.3e-06	GCST90032241	21.1181
rs75542355	6	96047977	G	T	0.0217062	0.111469	0.0238259	2.9e-06	GCST90032241	21.8882
rs75450753	6	166348378	A	T	0.0513018	0.0792624	0.0161581	9.3e-07	GCST90032241	24.0632
rs1476635	7	2884635	G	A	0.147229	0.0450612	0.0100177	6.9e-06	GCST90032241	20.2334
rs146992520	7	4675738	G	A	0.0974168	0.060088	0.0119937	5.4e-07	GCST90032241	25.0997
rs10108662	8	39922470	A	C	0.278888	0.0346719	0.0078266	9.4e-06	GCST90032241	19.625
rs184179599	10	16840128	G	A	0.0194728	0.113552	0.0254782	8.3e-06	GCST90032241	19.8633
rs12358422	10	22968586	G	A	0.0497479	0.0757794	0.0160378	2.3e-06	GCST90032241	22.3261
rs35348088	10	66562517	C	T	0.0360202	0.0856108	0.0189729	6.4e-06	GCST90032241	20.3606
rs2169037	10	125454405	C	T	0.034696	0.0871699	0.0194047	7e-06	GCST90032241	20.1799
rs77358038	14	36347156	G	A	0.0808296	0.0691249	0.0131122	1.4e-07	GCST90032241	27.7919
rs112629124	14	52241845	T	G	0.0168237	0.1209	0.0272302	9e-06	GCST90032241	19.7129
rs682423	15	79810432	C	T	0.238204	-0.0369856	0.00819572	6.4e-06	GCST90032241	20.3653
rs2283558	16	24356974	T	C	0.485521	-0.0340219	0.00716641	2.1e-06	GCST90032241	22.5379
rs72990560	19	3773602	T	C	0.130277	0.0481392	0.0104796	4.4e-06	GCST90032241	21.1013
rs66515265	19	57863854	A	C	0.456938	0.033267	0.00706171	2.5e-06	GCST90032241	22.1926
rs3765718	1	3687131	T	A	0.0243321	0.0982474	0.0203908	1.4e-06	GCST90032242	23.2153
rs12468984	2	15270984	A	G	0.0551247	0.0630744	0.0136196	3.6e-06	GCST90032242	21.4475
rs145853742	2	25584190	C	T	0.0165039	0.1191	0.0243381	9.9e-07	GCST90032242	23.9469
rs79567558	2	236575053	A	G	0.0508446	0.0689113	0.0141419	1.1e-06	GCST90032242	23.7446
rs144170299	3	106580665	G	A	0.0121972	0.125506	0.0283403	9.5e-06	GCST90032242	19.6119
rs144137514	3	194920287	A	T	0.0120339	0.136534	0.0287664	2.1e-06	GCST90032242	22.5274
rs7692990	4	26005468	C	T	0.452573	0.0283333	0.00628779	6.6e-06	GCST90032242	20.3048
rs7441445	4	40705781	T	C	0.498304	-0.027774	0.00628072	9.8e-06	GCST90032242	19.555
rs13101445	4	132520472	G	A	0.42152	0.0296264	0.00628069	2.4e-06	GCST90032242	22.2507
rs181723532	4	174647233	T	C	0.0263247	0.0892356	0.0194983	4.7e-06	GCST90032242	20.9451
rs296272	5	106792939	T	C	0.459673	-0.0271987	0.0061365	9.3e-06	GCST90032242	19.6451
rs75542355	6	96047977	G	T	0.0217062	0.10418	0.0210811	7.7e-07	GCST90032242	24.4221
rs75450753	6	166348378	A	T	0.0513018	0.0677548	0.0142967	2.1e-06	GCST90032242	22.4599
rs1476635	7	2884635	G	A	0.147229	0.0391964	0.00886366	9.8e-06	GCST90032242	19.5554
rs146992520	7	4675738	G	A	0.0974168	0.0508346	0.010612	1.7e-06	GCST90032242	22.9469
rs12358422	10	22968586	G	A	0.0497479	0.0664038	0.0141901	2.9e-06	GCST90032242	21.8985
rs117846923	10	29058499	C	T	0.0153027	0.111733	0.0252295	9.5e-06	GCST90032242	19.6131
rs2169037	10	125454405	C	T	0.034696	0.0758914	0.017169	9.9e-06	GCST90032242	19.5387
rs77358038	14	36347156	G	A	0.0808296	0.0609731	0.0116016	1.5e-07	GCST90032242	27.6211
rs682423	15	79810432	C	T	0.238204	-0.0327757	0.00725159	6.2e-06	GCST90032242	20.4285
rs2283558	16	24356974	T	C	0.485521	-0.0304911	0.00634084	1.5e-06	GCST90032242	23.1234
rs79955215	17	13274154	T	C	0.0288379	0.0856917	0.0187891	5.1e-06	GCST90032242	20.8001
rs72990560	19	3773602	T	C	0.130277	0.0435354	0.00927237	2.7e-06	GCST90032242	22.0447
rs66515265	19	57863854	A	C	0.456938	0.0282928	0.00624823	6e-06	GCST90032242	20.504
rs3765718	1	3687131	T	A	0.0243321	0.105254	0.0215936	1.1e-06	GCST90032243	23.7589
rs12468984	2	15270984	A	G	0.0551247	0.0663851	0.014423	4.2e-06	GCST90032243	21.1851
rs145853742	2	25584190	C	T	0.0165039	0.125526	0.0257739	1.1e-06	GCST90032243	23.7196
rs76354107	2	171574978	C	T	0.0629318	0.0601308	0.0135759	9.5e-06	GCST90032243	19.6181
rs79567558	2	236575053	A	G	0.0508446	0.0709072	0.0149762	2.2e-06	GCST90032243	22.417
rs144137514	3	194920287	A	T	0.0120339	0.146911	0.0304635	1.4e-06	GCST90032243	23.2568
rs7692990	4	26005468	C	T	0.452573	0.0302702	0.00665873	5.5e-06	GCST90032243	20.6656
rs7441445	4	40705781	T	C	0.498304	-0.0294093	0.00665124	9.8e-06	GCST90032243	19.5508
rs13101445	4	132520472	G	A	0.42152	0.0313188	0.00665121	2.5e-06	GCST90032243	22.1722
rs181723532	4	174647233	T	C	0.0263247	0.0957757	0.0206486	3.5e-06	GCST90032243	21.5144
rs296272	5	106792939	T	C	0.459673	-0.02962	0.00649849	5.2e-06	GCST90032243	20.7752
rs75542355	6	96047977	G	T	0.0217062	0.105945	0.0223249	2.1e-06	GCST90032243	22.5207
rs75450753	6	166348378	A	T	0.0513018	0.0722829	0.0151403	1.8e-06	GCST90032243	22.793
rs1476635	7	2884635	G	A	0.147229	0.0417711	0.00938657	8.6e-06	GCST90032243	19.8033
rs146992520	7	4675738	G	A	0.0974168	0.0553736	0.0112381	8.3e-07	GCST90032243	24.2784
rs12358422	10	22968586	G	A	0.0497479	0.0705938	0.0150273	2.6e-06	GCST90032243	22.0684
rs117846923	10	29058499	C	T	0.0153027	0.11922	0.026718	8.1e-06	GCST90032243	19.9109
rs35348088	10	66562517	C	T	0.0360202	0.0805312	0.0177774	5.9e-06	GCST90032243	20.5207
rs77358038	14	36347156	G	A	0.0808296	0.0648232	0.0122861	1.3e-07	GCST90032243	27.8377
rs112629124	14	52241845	T	G	0.0168237	0.114555	0.0255146	7.1e-06	GCST90032243	20.1581
rs682423	15	79810432	C	T	0.238204	-0.0348412	0.0076794	5.7e-06	GCST90032243	20.5841
rs2283558	16	24356974	T	C	0.485521	-0.0321767	0.00671491	1.7e-06	GCST90032243	22.9616
rs79955215	17	13274154	T	C	0.0288379	0.0884937	0.0198975	8.7e-06	GCST90032243	19.7801
rs72990560	19	3773602	T	C	0.130277	0.0453987	0.00981937	3.8e-06	GCST90032243	21.3757
rs66515265	19	57863854	A	C	0.456938	0.0307397	0.00661682	3.4e-06	GCST90032243	21.5824
rs3765718	1	3687131	T	A	0.0243321	0.120653	0.0250485	1.5e-06	GCST90032244	23.2013
rs12468984	2	15270984	A	G	0.0551247	0.0778464	0.0167304	3.3e-06	GCST90032244	21.6503
rs145853742	2	25584190	C	T	0.0165039	0.141274	0.0298972	2.3e-06	GCST90032244	22.3287
rs2222721	2	228819832	C	T	0.363982	0.0352479	0.00797431	9.9e-06	GCST90032244	19.538
rs79567558	2	236575053	A	G	0.0508446	0.0819024	0.0173721	2.4e-06	GCST90032244	22.2274
rs144137514	3	194920287	A	T	0.0120339	0.176829	0.035337	5.6e-07	GCST90032244	25.0408
rs7692990	4	26005468	C	T	0.452573	0.03428	0.00772384	9.1e-06	GCST90032244	19.6977
rs13101445	4	132520472	G	A	0.42152	0.0364972	0.00771512	2.2e-06	GCST90032244	22.3786
rs181723532	4	174647233	T	C	0.0263247	0.111341	0.0239515	3.3e-06	GCST90032244	21.6095
rs148871544	5	1214830	A	G	0.0250042	0.10839	0.0244071	9e-06	GCST90032244	19.7218
rs296272	5	106792939	T	C	0.459673	-0.0342595	0.00753778	5.5e-06	GCST90032244	20.6574
rs75542355	6	96047977	G	T	0.0217062	0.121369	0.0258957	2.8e-06	GCST90032244	21.9665
rs75450753	6	166348378	A	T	0.0513018	0.0872667	0.0175618	6.7e-07	GCST90032244	24.6922
rs1476635	7	2884635	G	A	0.147229	0.0490276	0.010888	6.7e-06	GCST90032244	20.2761
rs146992520	7	4675738	G	A	0.0974168	0.0647037	0.0130356	6.9e-07	GCST90032244	24.6375
rs12358422	10	22968586	G	A	0.0497479	0.0786572	0.0174312	6.4e-06	GCST90032244	20.3621
rs117846923	10	29058499	C	T	0.0153027	0.138146	0.0309922	8.3e-06	GCST90032244	19.8688
rs2169037	10	125454405	C	T	0.034696	0.0963401	0.0210906	4.9e-06	GCST90032244	20.8659
rs118073656	12	17466021	C	G	0.01284	0.153306	0.0339728	6.4e-06	GCST90032244	20.3636
rs77358038	14	36347156	G	A	0.0808296	0.0742912	0.0142514	1.9e-07	GCST90032244	27.1744
rs682423	15	79810432	C	T	0.238204	-0.040753	0.0089077	4.8e-06	GCST90032244	20.9309
rs2283558	16	24356974	T	C	0.485521	-0.0359379	0.00778897	4e-06	GCST90032244	21.2885
rs79955215	17	13274154	T	C	0.0288379	0.102068	0.0230801	9.8e-06	GCST90032244	19.5571
rs72990560	19	3773602	T	C	0.130277	0.0521895	0.01139	4.6e-06	GCST90032244	20.9951
rs66515265	19	57863854	A	C	0.456938	0.0362732	0.0076752	2.3e-06	GCST90032244	22.3353
rs147736660	1	50009317	A	G	0.0209555	0.0636726	0.0139353	4.9e-06	GCST90032245	20.8772
rs6739491	2	19338483	G	T	0.0153509	0.0721473	0.0160291	6.8e-06	GCST90032245	20.2592
rs6716079	2	66585327	T	C	0.042951	-0.0442771	0.00970867	5.1e-06	GCST90032245	20.7988
rs77127114	2	102331084	A	T	0.0163034	0.0727416	0.0156588	3.4e-06	GCST90032245	21.5799
rs4988235	2	135851076	G	A	0.414723	-0.0231996	0.00404391	9.6e-09	GCST90032245	32.9123
rs146219913	2	239978432	T	C	0.0154778	0.0720868	0.0160437	7e-06	GCST90032245	20.1884
rs111977341	4	136102358	C	T	0.0310872	0.0531281	0.0112614	2.4e-06	GCST90032245	22.2569
rs1390623	5	7149250	A	G	0.0892587	-0.0306676	0.00690999	9.1e-06	GCST90032245	19.6972
rs118082134	6	168566364	A	G	0.0168577	0.0716149	0.0153154	2.9e-06	GCST90032245	21.865
rs10813878	9	32859236	C	T	0.455599	-0.0180266	0.00397383	5.7e-06	GCST90032245	20.5783
rs7035425	9	83258269	T	G	0.459539	-0.0178883	0.00394153	5.7e-06	GCST90032245	20.5972
rs78619477	10	83683845	G	C	0.0368929	0.0495261	0.010343	1.7e-06	GCST90032245	22.9285
rs1502242	11	13604072	A	C	0.0813078	0.0321902	0.00725783	9.2e-06	GCST90032245	19.6713
rs73217238	12	119318932	C	T	0.180278	0.0233949	0.00516107	5.8e-06	GCST90032245	20.5477
rs77519307	17	7423770	A	C	0.029313	0.052605	0.0116485	6.3e-06	GCST90032245	20.3945
rs189828013	17	36154429	C	T	0.0178908	0.0676205	0.0148164	5e-06	GCST90032245	20.8291
rs9612804	22	24891561	G	T	0.147344	0.0280192	0.0056475	7e-07	GCST90032245	24.615
rs147736660	1	50009317	A	G	0.0209555	0.0598611	0.0127848	2.8e-06	GCST90032246	21.9231
rs6739491	2	19338483	G	T	0.0153509	0.0682572	0.0147052	3.5e-06	GCST90032246	21.5454
rs75156947	2	66585409	C	T	0.0431964	-0.0394371	0.0088478	8.3e-06	GCST90032246	19.8673
rs77127114	2	102331084	A	T	0.0163034	0.0686456	0.0143654	1.8e-06	GCST90032246	22.8344
rs4988235	2	135851076	G	A	0.414723	-0.0209247	0.00370989	1.7e-08	GCST90032246	31.8124
rs111977341	4	136102358	C	T	0.0310872	0.0490538	0.0103311	2.1e-06	GCST90032246	22.5451
rs117011716	6	163385541	G	A	0.0319993	0.0455886	0.0102382	8.5e-06	GCST90032246	19.8274
rs118082134	6	168566364	A	G	0.0168577	0.0663836	0.0140504	2.3e-06	GCST90032246	22.3226
rs10813878	9	32859236	C	T	0.455599	-0.0161679	0.00364557	9.2e-06	GCST90032246	19.6687
rs7035425	9	83258269	T	G	0.459539	-0.0161357	0.00361594	8.1e-06	GCST90032246	19.9128
rs78619477	10	83683845	G	C	0.0368929	0.044534	0.00948863	2.7e-06	GCST90032246	22.0281
rs142497002	12	64686351	T	C	0.0184657	0.0585349	0.013237	9.8e-06	GCST90032246	19.5547
rs73217238	12	119318932	C	T	0.180278	0.0214382	0.00473488	6e-06	GCST90032246	20.5002
rs11841139	13	41396915	G	A	0.0696714	0.0318523	0.00716404	8.7e-06	GCST90032246	19.7681
rs76574255	15	68474794	C	T	0.0486358	0.0387891	0.00841063	4e-06	GCST90032246	21.2697
rs34593232	16	9549771	T	G	0.468618	-0.015966	0.00361108	9.8e-06	GCST90032246	19.5487
rs77519307	17	7423770	A	C	0.029313	0.0493734	0.0106865	3.8e-06	GCST90032246	21.3459
rs189828013	17	36154429	C	T	0.0178908	0.0620991	0.0135928	4.9e-06	GCST90032246	20.8715
rs9612804	22	24891561	G	T	0.147344	0.0262301	0.00518099	4.1e-07	GCST90032246	25.6315
rs7521255	1	9658145	G	A	0.100863	0.0636575	0.0140152	5.6e-06	GCST90032247	20.6301
rs10916738	1	20252916	T	C	0.236654	0.0495789	0.00991626	5.7e-07	GCST90032247	24.9976
rs6432310	2	12539307	G	T	0.310381	0.0447612	0.00915775	1e-06	GCST90032247	23.8905
rs1375131	2	135197227	C	T	0.41852	-0.0424128	0.00854718	7e-07	GCST90032247	24.6234
rs77204798	3	51214645	A	T	0.0117805	0.201538	0.0389725	2.3e-07	GCST90032247	26.7422
rs1419759	7	22217369	T	C	0.282536	0.0446507	0.00924291	1.4e-06	GCST90032247	23.3367
rs13223549	7	80267956	G	A	0.337323	-0.0488399	0.00880449	2.9e-08	GCST90032247	30.771
rs78711294	8	13617509	G	A	0.0529813	-0.084682	0.0186418	5.6e-06	GCST90032247	20.6351
rs118055475	12	11935124	G	A	0.0475826	0.089715	0.0197848	5.8e-06	GCST90032247	20.5621
rs1701094	12	44075074	A	G	0.0750084	0.0702862	0.0158953	9.8e-06	GCST90032247	19.5525
rs11841139	13	41396915	G	A	0.0696714	0.0811181	0.0165949	1e-06	GCST90032247	23.8939
rs6491899	13	104916031	A	G	0.455584	0.0386008	0.00838679	4.2e-06	GCST90032247	21.1837
rs7150822	14	56713032	G	A	0.271498	-0.0446689	0.00968348	4e-06	GCST90032247	21.2788
rs1834575	15	34612292	A	G	0.449275	0.0414229	0.00837813	7.6e-07	GCST90032247	24.4448
rs150791980	16	57282432	A	G	0.0193864	0.140495	0.0303304	3.6e-06	GCST90032247	21.4568
rs72964401	18	10357514	G	A	0.102493	0.0656497	0.0136516	1.5e-06	GCST90032247	23.1259
rs138926167	19	43194081	A	C	0.0213234	0.132331	0.0289757	4.9e-06	GCST90032247	20.8572
rs6018697	20	47800283	G	C	0.282185	-0.0408669	0.00924208	9.8e-06	GCST90032247	19.5526
rs73166234	22	33303943	C	T	0.0253538	0.1224	0.026755	4.8e-06	GCST90032247	20.9292
rs1710427	1	4515276	G	A	0.304626	0.0652284	0.0143421	5.4e-06	GCST90032248	20.6846
rs6699304	1	91728159	T	C	0.134641	0.0864913	0.0194269	8.5e-06	GCST90032248	19.8216
rs72875021	2	47659647	A	C	0.0130186	-0.27449	0.0596038	4.1e-06	GCST90032248	21.2083
rs75974360	3	106251637	G	T	0.046203	-0.156063	0.0321259	1.2e-06	GCST90032248	23.5988
rs62266195	3	140137200	C	A	0.0786789	0.113982	0.0252161	6.2e-06	GCST90032248	20.4323
rs807532	6	24549440	T	C	0.0842423	0.120063	0.023941	5.3e-07	GCST90032248	25.1498
rs10455650	6	68148358	A	G	0.203122	-0.08081	0.0168968	1.7e-06	GCST90032248	22.8729
rs932725	6	99594067	G	A	0.0867441	-0.109148	0.0240468	5.7e-06	GCST90032248	20.6024
rs12226550	11	23279175	C	T	0.300823	-0.0693022	0.0147336	2.6e-06	GCST90032248	22.1246
rs666472	11	86552876	G	A	0.213057	-0.0861471	0.0162153	1.1e-07	GCST90032248	28.2248
rs76302221	12	65346901	A	T	0.312574	0.0789291	0.0143167	3.5e-08	GCST90032248	30.394
rs74074704	14	94860080	T	C	0.0816241	0.117679	0.0244446	1.5e-06	GCST90032248	23.1757
rs80177487	16	77197089	G	A	0.0425926	0.148742	0.0330395	6.7e-06	GCST90032248	20.2675
rs3760172	17	58158107	T	A	0.31521	-0.0673427	0.0147228	4.8e-06	GCST90032248	20.9219
rs112809136	17	81734198	T	G	0.0113751	0.307066	0.0628753	1e-06	GCST90032248	23.8508
rs79305706	1	29803838	A	C	0.0142568	0.299656	0.0654168	4.6e-06	GCST90032249	20.983
rs12746961	1	109257699	T	C	0.0443548	0.178564	0.0377736	2.3e-06	GCST90032249	22.3466
rs77804075	2	22956435	T	C	0.0205422	0.284644	0.054706	2e-07	GCST90032249	27.0729
rs6732884	2	215165384	T	C	0.210687	0.0964773	0.0194396	6.9e-07	GCST90032249	24.6306
rs55728424	3	5414887	G	A	0.0521592	0.166601	0.0349752	1.9e-06	GCST90032249	22.69
rs79738309	3	111314065	A	G	0.0132573	0.382357	0.0666818	9.8e-09	GCST90032249	32.8794
rs111594454	3	174647149	G	C	0.0351721	0.207306	0.041947	7.7e-07	GCST90032249	24.4243
rs56183845	3	188835628	A	T	0.214371	-0.0871501	0.0189736	4.4e-06	GCST90032249	21.0978
rs9686896	5	141731340	G	T	0.22101	0.0859142	0.0186924	4.3e-06	GCST90032249	21.1251
rs16877105	6	15840202	A	G	0.139929	0.100651	0.0223643	6.8e-06	GCST90032249	20.2547
rs12114470	8	4963666	G	A	0.352732	-0.0727231	0.016338	8.5e-06	GCST90032249	19.8129
rs59894901	9	74658380	A	C	0.205488	0.0927754	0.0195532	2.1e-06	GCST90032249	22.5128
rs79345713	10	98409471	G	T	0.0282779	0.209079	0.0469327	8.4e-06	GCST90032249	19.8459
rs3019533	10	122617175	C	T	0.0368832	0.197923	0.0407302	1.2e-06	GCST90032249	23.6135
rs11060238	12	129291521	T	C	0.0415818	0.175518	0.038236	4.4e-06	GCST90032249	21.0716
rs112091683	14	67856149	T	C	0.0296838	0.204772	0.0455662	7e-06	GCST90032249	20.1955
rs143412328	16	18728695	G	C	0.0346422	0.204108	0.0427433	1.8e-06	GCST90032249	22.8026
rs35643385	16	84649106	T	C	0.051596	0.159121	0.0349113	5.2e-06	GCST90032249	20.7741
rs116054740	17	45342482	G	A	0.0110887	0.326373	0.0735541	9.1e-06	GCST90032249	19.6886
rs138567877	19	4729735	C	T	0.0162305	0.273271	0.0613512	8.4e-06	GCST90032249	19.84
rs7246266	19	23999829	T	A	0.0283938	0.210501	0.0463771	5.7e-06	GCST90032249	20.6016
rs62189981	20	510004	C	T	0.0174566	0.30269	0.059423	3.5e-07	GCST90032249	25.947
rs12746961	1	109257699	T	C	0.0443548	0.179926	0.0390094	4e-06	GCST90032250	21.274
rs17542557	1	223506420	T	C	0.0823893	0.129316	0.0290974	8.8e-06	GCST90032250	19.7513
rs77804075	2	22956435	T	C	0.0205422	0.287583	0.0565044	3.6e-07	GCST90032250	25.9037
rs12712141	2	102336607	C	T	0.47829	0.0733811	0.016014	4.6e-06	GCST90032250	20.9976
rs6732884	2	215165384	T	C	0.210687	0.0951996	0.0200787	2.1e-06	GCST90032250	22.4801
rs79738309	3	111314065	A	G	0.0132573	0.397057	0.0688711	8.2e-09	GCST90032250	33.2378
rs111594454	3	174647149	G	C	0.0351721	0.200574	0.0433242	3.7e-06	GCST90032250	21.4333
rs4833641	4	120455008	G	C	0.121945	0.111408	0.0243483	4.7e-06	GCST90032250	20.9361
rs59565740	5	556609	A	G	0.0963704	-0.122645	0.0271241	6.1e-06	GCST90032250	20.4451
rs10098321	8	4963231	T	C	0.349593	-0.0844801	0.0169119	5.9e-07	GCST90032250	24.9531
rs7846894	9	8880355	A	G	0.441909	-0.0740742	0.0163798	6.1e-06	GCST90032250	20.4511
rs10867455	9	80048248	A	G	0.323738	-0.0777676	0.0171905	6.1e-06	GCST90032250	20.4654
rs3019533	10	122617175	C	T	0.0368832	0.190199	0.0420678	6.1e-06	GCST90032250	20.4417
rs10790969	11	128659947	T	C	0.453477	0.0747064	0.0161266	3.6e-06	GCST90032250	21.46
rs112865890	12	77224258	G	A	0.0105148	0.350417	0.0781399	7.3e-06	GCST90032250	20.1106
rs112091683	14	67856149	T	C	0.0296838	0.235452	0.0470581	5.6e-07	GCST90032250	25.0343
rs143412328	16	18728695	G	C	0.0346422	0.202732	0.0441479	4.4e-06	GCST90032250	21.0875
rs35643385	16	84649106	T	C	0.051596	0.168344	0.0360586	3e-06	GCST90032250	21.796
rs138567877	19	4729735	C	T	0.0162305	0.291172	0.0633719	4.3e-06	GCST90032250	21.1109
rs62189981	20	510004	C	T	0.0174566	0.290833	0.0613782	2.2e-06	GCST90032250	22.4522
rs5769717	22	48972568	A	G	0.127815	0.110956	0.0241318	4.3e-06	GCST90032250	21.1408
rs75621094	1	98447841	C	T	0.0667633	0.144572	0.0320989	6.7e-06	GCST90032251	20.2856
rs56252375	2	128081295	C	A	0.228535	0.0846945	0.018942	7.8e-06	GCST90032251	19.9921
rs970308	2	150762665	G	A	0.199582	0.0893115	0.0201922	9.7e-06	GCST90032251	19.5635
rs75801088	2	184529036	T	C	0.0188249	-0.26529	0.0588149	6.5e-06	GCST90032251	20.3454
rs17293846	3	185702524	C	T	0.132857	-0.10561	0.0233107	5.9e-06	GCST90032251	20.5258
rs73758312	5	30519599	T	C	0.0423555	0.181025	0.040105	6.4e-06	GCST90032251	20.3742
rs74502881	5	127771057	G	A	0.0263603	0.22797	0.0500681	5.3e-06	GCST90032251	20.7316
rs77432709	6	118766064	T	C	0.0352694	-0.192159	0.043386	9.5e-06	GCST90032251	19.6165
rs73680295	7	15855255	T	C	0.0122565	0.334845	0.0730262	4.5e-06	GCST90032251	21.0247
rs117697640	8	21225195	G	T	0.0204426	-0.263431	0.0565087	3.1e-06	GCST90032251	21.7322
rs7464701	8	127607469	C	T	0.011184	0.341415	0.0754068	6e-06	GCST90032251	20.4995
rs10815093	9	4842061	C	T	0.36914	-0.0802083	0.0165438	1.2e-06	GCST90032251	23.5054
rs34434887	11	56407758	G	A	0.126595	0.109049	0.024224	6.7e-06	GCST90032251	20.2652
rs2658784	11	93441455	A	G	0.0929412	0.125215	0.0273718	4.8e-06	GCST90032251	20.927
rs12831295	12	128713885	A	G	0.213213	0.0905307	0.0196953	4.3e-06	GCST90032251	21.1284
rs74873203	14	21035046	C	T	0.0147974	0.300098	0.0653765	4.4e-06	GCST90032251	21.0709
rs10142807	14	40401502	C	G	0.245552	-0.0840126	0.0184519	5.3e-06	GCST90032251	20.7304
rs17059587	18	76569855	T	C	0.183631	-0.0999387	0.020859	1.7e-06	GCST90032251	22.9552
rs7519123	1	16942789	T	C	0.0138257	-0.259062	0.0561905	4e-06	GCST90032252	21.256
rs10802234	1	245644793	G	A	0.078357	-0.109511	0.0245138	7.9e-06	GCST90032252	19.957
rs6548070	2	2756386	C	G	0.251432	0.0669933	0.0150314	8.3e-06	GCST90032252	19.8639
rs62148957	2	83056523	C	A	0.025408	-0.189304	0.0414291	4.9e-06	GCST90032252	20.8789
rs13013946	2	133711884	G	A	0.210911	0.0732863	0.016141	5.6e-06	GCST90032252	20.6151
rs141232673	4	44273350	A	G	0.0475628	0.139697	0.031104	7.1e-06	GCST90032252	20.1717
rs4695884	4	173764850	G	A	0.278679	0.0648658	0.0145517	8.3e-06	GCST90032252	19.8703
rs78495924	6	54161939	G	C	0.100209	-0.0985412	0.0222675	9.6e-06	GCST90032252	19.5836
rs1221552	6	90422027	C	T	0.0138446	-0.259913	0.0563919	4e-06	GCST90032252	21.2433
rs62529959	9	7417145	A	G	0.0613336	-0.13304	0.0272669	1.1e-06	GCST90032252	23.8064
rs62550808	9	31953069	C	T	0.0245555	-0.236514	0.0427421	3.1e-08	GCST90032252	30.6198
rs62010551	15	78683074	A	G	0.0302189	0.176204	0.0382687	4.1e-06	GCST90032252	21.2004
rs112945130	15	98430600	T	C	0.0157148	0.236803	0.0529501	7.7e-06	GCST90032252	20.0005
rs16957821	17	9044787	G	C	0.143027	0.083275	0.0186528	8e-06	GCST90032252	19.9316
rs142825942	21	31591223	T	G	0.0125126	-0.261346	0.0591199	9.8e-06	GCST90032252	19.5418
rs73157690	21	45946837	C	T	0.154816	0.0824454	0.0179631	4.4e-06	GCST90032252	21.0654
rs145594154	1	150997045	T	C	0.0179651	0.239131	0.0522747	4.8e-06	GCST90032253	20.9261
rs146672415	2	105453094	T	C	0.0129715	0.282949	0.0629026	6.9e-06	GCST90032253	20.2339
rs11707547	3	174759128	G	A	0.248823	0.0786051	0.0161851	1.2e-06	GCST90032253	23.5869
rs72746245	5	28115568	A	G	0.125084	-0.0965401	0.0210408	4.5e-06	GCST90032253	21.0519
rs201043	6	6714317	A	G	0.298069	0.0755344	0.0153485	8.6e-07	GCST90032253	24.2191
rs1041037	6	37794778	A	T	0.060397	0.132611	0.0293801	6.4e-06	GCST90032253	20.3729
rs9398785	6	125736602	T	C	0.355263	0.0673809	0.0148788	5.9e-06	GCST90032253	20.5087
rs2244263	7	110111617	T	C	0.0903432	0.117111	0.024333	1.5e-06	GCST90032253	23.1635
rs10812297	9	25665387	T	C	0.324138	-0.0703338	0.0151807	3.6e-06	GCST90032253	21.4657
rs2087310	11	92930385	G	A	0.148943	0.0921581	0.0201537	4.8e-06	GCST90032253	20.9102
rs139844684	12	615181	A	C	0.0301826	0.185425	0.0415403	8.1e-06	GCST90032253	19.925
rs118020824	12	5491159	T	C	0.0240741	0.261744	0.0456839	1e-08	GCST90032253	32.8267
rs185381667	13	22255469	T	C	0.0107336	0.311747	0.0683294	5.1e-06	GCST90032253	20.8156
rs117144653	16	85119686	T	C	0.0352352	-0.172084	0.0379785	5.9e-06	GCST90032253	20.5308
rs73939477	18	8423613	T	C	0.0431271	0.155466	0.0350902	9.4e-06	GCST90032253	19.629
rs55668001	18	79528425	T	C	0.0226885	0.208663	0.0468455	8.4e-06	GCST90032253	19.8406
rs189355059	19	49482346	A	G	0.00985512	0.319089	0.0718465	8.9e-06	GCST90032253	19.7248
rs143736490	20	2967603	C	G	0.0422139	-0.16566	0.0355831	3.2e-06	GCST90032253	21.6744
rs4049869	22	24618473	C	A	0.309507	0.0703632	0.0157431	7.8e-06	GCST90032253	19.9761
rs12074319	1	10770486	C	T	0.0149317	0.126398	0.027256	3.5e-06	GCST90032254	21.5058
rs10931443	2	153054957	A	G	0.4361	0.0411734	0.00659452	4.3e-10	GCST90032254	38.9823
rs13025431	2	153154209	A	G	0.168014	0.0408933	0.00884377	3.8e-06	GCST90032254	21.3811
rs73203290	3	106540146	T	A	0.325444	-0.0329054	0.00714317	4.1e-06	GCST90032254	21.2203
rs113106320	6	161328361	G	A	0.0170847	0.117179	0.0254124	4e-06	GCST90032254	21.2622
rs156926	7	132487165	T	G	0.102151	0.0504456	0.0108539	3.4e-06	GCST90032254	21.6011
rs62553714	9	29342796	C	T	0.120988	-0.0467362	0.0101009	3.7e-06	GCST90032254	21.4085
rs12902139	15	59416952	G	A	0.467343	-0.029252	0.00659568	9.2e-06	GCST90032254	19.6694
rs2073142	20	57590880	C	T	0.362568	-0.0321878	0.00700624	4.3e-06	GCST90032254	21.1063
rs739110	22	47256864	A	C	0.432625	0.0300664	0.00667151	6.6e-06	GCST90032254	20.3102
rs114265851	1	188744200	A	G	0.0138959	-0.234989	0.0428758	4.2e-08	GCST90032255	30.038
rs343435	3	5296892	T	C	0.179603	0.0599192	0.013204	5.7e-06	GCST90032255	20.5931
rs116750580	4	14329417	G	C	0.0154388	0.202052	0.040624	6.6e-07	GCST90032255	24.7378
rs10009310	4	186569901	C	G	0.342367	-0.049298	0.0107383	4.4e-06	GCST90032255	21.076
rs74620412	5	5972715	A	G	0.019973	-0.174002	0.0357546	1.1e-06	GCST90032255	23.6834
rs117553749	7	38699784	T	C	0.0337656	0.131049	0.0281871	3.3e-06	GCST90032255	21.6156
rs12576787	11	44943053	T	C	0.0747616	-0.105365	0.0193397	5.1e-08	GCST90032255	29.682
rs4140764	12	13799288	G	C	0.385006	-0.0464622	0.0105029	9.7e-06	GCST90032255	19.5696
rs3104762	16	52576922	G	A	0.0500504	-0.102875	0.0231401	8.8e-06	GCST90032255	19.7647
rs73083219	20	2837702	T	C	0.0469151	-0.125952	0.0242599	2.1e-07	GCST90032255	26.9546
rs12739461	1	206473875	T	C	0.405052	0.0756103	0.0153196	8e-07	GCST90032256	24.3594
rs58275168	1	233961392	A	G	0.472054	0.0654194	0.0144453	5.9e-06	GCST90032256	20.5097
rs72780529	2	4216607	G	A	0.0828695	-0.128374	0.0270844	2.1e-06	GCST90032256	22.4655
rs7587359	2	97564165	T	A	0.258981	0.0795354	0.0163543	1.2e-06	GCST90032256	23.6514
rs76506738	4	6002590	A	G	0.190343	-0.0844011	0.0186384	5.9e-06	GCST90032256	20.5059
rs75821360	4	56689126	T	A	0.0236935	-0.223747	0.0477495	2.8e-06	GCST90032256	21.9572
rs10049846	4	110582657	C	T	0.302716	0.0860815	0.0164902	1.8e-07	GCST90032256	27.2501
rs458534	5	71574373	A	G	0.449823	-0.0659381	0.0145395	5.8e-06	GCST90032256	20.5671
rs1419675	6	30124930	G	T	0.163031	0.0893536	0.0196796	5.6e-06	GCST90032256	20.6154
rs61152765	6	150017527	C	T	0.0471539	-0.155623	0.0343961	6.1e-06	GCST90032256	20.4705
rs17132771	7	48887469	C	A	0.498487	-0.0648149	0.0145556	8.5e-06	GCST90032256	19.8285
rs189113914	8	12007703	A	T	0.0460471	-0.168511	0.0348363	1.3e-06	GCST90032256	23.3987
rs77414905	8	46083348	C	T	0.107493	0.108341	0.023659	4.7e-06	GCST90032256	20.9697
rs1880069	10	55785709	A	G	0.500257	-0.0672799	0.0145936	4e-06	GCST90032256	21.2543
rs55759660	12	6357466	T	C	0.185536	0.0839766	0.0189637	9.5e-06	GCST90032256	19.6097
rs2698746	12	87668237	A	G	0.198805	0.0809199	0.0181525	8.3e-06	GCST90032256	19.8718
rs195869	16	26845781	C	T	0.22336	0.0854096	0.0174479	9.8e-07	GCST90032256	23.9622
rs62098130	18	74231517	T	G	0.16254	-0.0973142	0.0197428	8.3e-07	GCST90032256	24.296
rs6084086	20	2695163	A	G	0.0974148	-0.119288	0.024631	1.3e-06	GCST90032256	23.4547
rs59244950	20	59202597	C	G	0.229232	-0.0827374	0.0175907	2.6e-06	GCST90032256	22.1227
rs5993734	22	19618273	C	T	0.0581179	0.152825	0.0313048	1.1e-06	GCST90032256	23.8324
rs55969230	1	108213870	T	C	0.0811017	0.156554	0.0319665	9.7e-07	GCST90032257	23.9849
rs62279311	2	200480527	A	G	0.0108751	0.3733	0.0840373	8.9e-06	GCST90032257	19.732
rs1164085	3	109705428	G	A	0.0140203	0.337118	0.0753143	7.6e-06	GCST90032257	20.0359
rs36143851	3	153522578	G	T	0.132165	0.119629	0.0257482	3.4e-06	GCST90032257	21.5863
rs7639187	3	172874521	C	T	0.406963	0.0933403	0.0181286	2.6e-07	GCST90032257	26.51
rs117074449	3	182637567	A	T	0.0137414	0.344486	0.0759497	5.7e-06	GCST90032257	20.5727
rs1436533	4	95879144	C	T	0.325072	-0.0921054	0.0188992	1.1e-06	GCST90032257	23.7511
rs191221734	6	96282870	T	A	0.0119408	0.368189	0.0809615	5.4e-06	GCST90032257	20.6816
rs62427125	6	144002155	A	C	0.0361345	0.210325	0.0467991	7e-06	GCST90032257	20.1979
rs193144607	7	7960710	C	T	0.0298584	-0.240828	0.0522421	4e-06	GCST90032257	21.2507
rs619151	11	114190692	T	G	0.444862	0.0885223	0.0178715	7.3e-07	GCST90032257	24.5348
rs78706190	12	129883962	T	C	0.0682788	-0.165104	0.0355226	3.4e-06	GCST90032257	21.6026
rs72738598	15	52540578	T	A	0.0158073	0.377975	0.0702542	7.4e-08	GCST90032257	28.9455
rs34966720	16	11368607	C	G	0.453803	-0.099372	0.0178004	2.4e-08	GCST90032257	31.1651
rs62061480	17	6637034	A	C	0.146491	-0.114016	0.0251026	5.6e-06	GCST90032257	20.6298
rs11661634	18	9755838	A	G	0.180837	-0.104402	0.0229456	5.4e-06	GCST90032257	20.7023
rs28824495	19	3717776	T	C	0.0299182	0.296168	0.0527796	2e-08	GCST90032257	31.4879
rs165560	20	12911488	A	T	0.0138842	0.343561	0.0753353	5.1e-06	GCST90032257	20.7975
rs117345628	21	39483967	G	A	0.0119368	-0.369805	0.0807724	4.7e-06	GCST90032257	20.9614
rs55969230	1	108213870	T	C	0.0811017	0.163692	0.0323805	4.3e-07	GCST90032258	25.5557
rs62642788	2	239738858	T	C	0.291724	-0.0941551	0.0199982	2.5e-06	GCST90032258	22.1669
rs36143851	3	153522578	G	T	0.132165	0.117776	0.0260826	6.3e-06	GCST90032258	20.3897
rs7639187	3	172874521	C	T	0.406963	0.0859953	0.018364	2.8e-06	GCST90032258	21.9288
rs1436533	4	95879144	C	T	0.325072	-0.0896563	0.0191458	2.8e-06	GCST90032258	21.9288
rs62427125	6	144002155	A	C	0.0361345	0.217797	0.0474049	4.3e-06	GCST90032258	21.1085
rs2227551	10	73909432	G	T	0.384286	-0.0830052	0.0182972	5.7e-06	GCST90032258	20.5798
rs619151	11	114190692	T	G	0.444862	0.0831045	0.0181039	4.4e-06	GCST90032258	21.072
rs72738598	15	52540578	T	A	0.0158073	0.34401	0.0711637	1.3e-06	GCST90032258	23.3682
rs34966720	16	11368607	C	G	0.453803	-0.106941	0.0180316	3e-09	GCST90032258	35.1739
rs76404409	18	52823866	A	G	0.0446984	-0.19567	0.0435063	6.9e-06	GCST90032258	20.2276
rs28824495	19	3717776	T	C	0.0299182	0.29013	0.0534654	5.7e-08	GCST90032258	29.4469
rs165560	20	12911488	A	T	0.0138842	0.349548	0.0763141	4.6e-06	GCST90032258	20.9799
rs149553783	2	158948246	G	C	0.0547402	0.236956	0.0527119	6.9e-06	GCST90032259	20.2078
rs1164085	3	109705428	G	A	0.0140203	0.46438	0.102286	5.6e-06	GCST90032259	20.6117
rs7639187	3	172874521	C	T	0.406963	0.121515	0.0246209	8e-07	GCST90032259	24.3586
rs1436533	4	95879144	C	T	0.325072	-0.118147	0.025668	4.2e-06	GCST90032259	21.1866
rs191221734	6	96282870	T	A	0.0119408	0.49994	0.109941	5.4e-06	GCST90032259	20.6784
rs79709292	6	131919231	C	A	0.0170789	-0.409145	0.0925691	9.9e-06	GCST90032259	19.5354
rs62427125	6	144002155	A	C	0.0361345	0.302287	0.0635507	2e-06	GCST90032259	22.6255
rs6988337	8	142045428	A	G	0.0594617	0.220154	0.049639	9.2e-06	GCST90032259	19.6701
rs72747215	9	81583488	A	T	0.0549738	-0.234981	0.0522111	6.8e-06	GCST90032259	20.2554
rs619151	11	114190692	T	G	0.444862	0.110173	0.0242697	5.6e-06	GCST90032259	20.6073
rs78706190	12	129883962	T	C	0.0682788	-0.232122	0.0482464	1.5e-06	GCST90032259	23.1474
rs72738598	15	52540578	T	A	0.0158073	0.466069	0.0954077	1e-06	GCST90032259	23.8635
rs34966720	16	11368607	C	G	0.453803	-0.135449	0.0241738	2.1e-08	GCST90032259	31.3951
rs7217298	17	14762937	G	A	0.427276	-0.112919	0.0240572	2.7e-06	GCST90032259	22.0315
rs62060068	17	50279407	C	T	0.017845	0.402105	0.0900727	8e-06	GCST90032259	19.9293
rs113814697	17	76597068	C	T	0.0776868	0.203498	0.04543	7.5e-06	GCST90032259	20.0648
rs28824495	19	3717776	T	C	0.0299182	0.375421	0.0716733	1.6e-07	GCST90032259	27.4361
rs8128434	21	44438323	A	G	0.163767	-0.151605	0.0324418	3e-06	GCST90032259	21.8382
rs202123822	1	64546939	C	T	0.0692294	-0.137837	0.0293992	2.8e-06	GCST90032260	21.9817
rs488392	1	111838573	C	A	0.346082	0.0689802	0.0155279	8.9e-06	GCST90032260	19.7344
rs2999156	1	112704505	C	G	0.412306	-0.0723218	0.0146854	8.4e-07	GCST90032260	24.2531
rs2185315	1	215864158	C	T	0.047667	0.170066	0.034099	6.1e-07	GCST90032260	24.8743
rs16848954	1	240756526	G	T	0.041218	0.165516	0.0368274	7e-06	GCST90032260	20.1994
rs10197213	2	33964276	A	G	0.0279456	0.210143	0.0443855	2.2e-06	GCST90032260	22.4155
rs7603541	2	68920434	C	T	0.392767	-0.0668701	0.0150303	8.6e-06	GCST90032260	19.7938
rs6723321	2	133558367	C	G	0.216246	0.0795246	0.0179359	9.3e-06	GCST90032260	19.6588
rs12619373	2	239731864	T	C	0.478193	0.0665472	0.0149428	8.4e-06	GCST90032260	19.8333
rs73808732	3	5934174	G	A	0.0398252	0.169747	0.0375173	6.1e-06	GCST90032260	20.4711
rs149975310	3	113221846	C	T	0.0105556	0.355174	0.0722514	8.8e-07	GCST90032260	24.1652
rs6898502	5	136771536	T	C	0.384013	-0.0682766	0.0151958	7e-06	GCST90032260	20.1882
rs9375059	6	121743610	G	A	0.492765	0.0689039	0.0146762	2.7e-06	GCST90032260	22.0425
rs73121950	7	52716816	C	T	0.0216034	0.226757	0.0500699	5.9e-06	GCST90032260	20.5101
rs12537243	7	121042218	A	C	0.0997451	-0.107912	0.0243431	9.3e-06	GCST90032260	19.6511
rs150366885	13	50825907	G	C	0.026174	-0.204011	0.0458949	8.8e-06	GCST90032260	19.7596
rs62030821	16	393996	A	G	0.255074	0.0770699	0.0169538	5.5e-06	GCST90032260	20.665
rs34966720	16	11368607	C	G	0.453803	-0.0829443	0.0148301	2.2e-08	GCST90032260	31.2813
rs7197468	16	85149355	G	T	0.428233	-0.0673945	0.0148567	5.7e-06	GCST90032260	20.578
rs56407369	17	10998317	C	T	0.277825	-0.0766626	0.0166149	3.9e-06	GCST90032260	21.2898
rs79696893	18	52608901	G	A	0.0495299	-0.156182	0.0338793	4e-06	GCST90032260	21.2517
rs12628297	22	27552092	G	A	0.0701664	-0.13635	0.0291521	2.9e-06	GCST90032260	21.8761
rs3013431	1	112699866	T	C	0.454981	-0.103611	0.0216981	1.8e-06	GCST90032261	22.8018
rs12126972	1	215836657	G	C	0.0951142	0.175328	0.0374046	2.8e-06	GCST90032261	21.9711
rs72754910	1	225765963	G	C	0.0345583	-0.268553	0.0606494	9.5e-06	GCST90032261	19.6068
rs149553783	2	158948246	G	C	0.0547402	0.221081	0.0485141	5.2e-06	GCST90032261	20.7667
rs12619373	2	239731864	T	C	0.478193	0.101679	0.0224133	5.7e-06	GCST90032261	20.5803
rs10026739	4	95870255	A	G	0.32703	-0.107764	0.0235164	4.6e-06	GCST90032261	20.9993
rs78706190	12	129883962	T	C	0.0682788	-0.204884	0.044401	3.9e-06	GCST90032261	21.2927
rs72738598	15	52540578	T	A	0.0158073	0.404824	0.0878038	4e-06	GCST90032261	21.2572
rs34966720	16	11368607	C	G	0.453803	-0.139812	0.0222473	3.3e-10	GCST90032261	39.4943
rs7197693	16	85149470	C	G	0.390361	0.10174	0.022561	6.5e-06	GCST90032261	20.3361
rs62060068	17	50279407	C	T	0.017845	0.41883	0.0828932	4.4e-07	GCST90032261	25.5292
rs7242542	18	63234693	T	G	0.159271	0.134156	0.0296859	6.2e-06	GCST90032261	20.423
rs28824495	19	3717776	T	C	0.0299182	0.339415	0.065962	2.7e-07	GCST90032261	26.4773
rs8128434	21	44438323	A	G	0.163767	-0.140435	0.0298561	2.6e-06	GCST90032261	22.1251
rs11681167	2	36923388	C	T	0.469664	0.127692	0.0247108	2.4e-07	GCST90032262	26.7026
rs967895	2	111043825	A	G	0.346774	0.121929	0.0264269	4e-06	GCST90032262	21.2873
rs10496950	2	143615404	G	C	0.260197	-0.128266	0.0286111	7.4e-06	GCST90032262	20.0981
rs10930336	2	168674744	G	A	0.219901	-0.137781	0.0305013	6.3e-06	GCST90032262	20.4053
rs7599804	2	234764714	G	C	0.0952341	0.20293	0.0419521	1.3e-06	GCST90032262	23.3983
rs111717438	3	2548151	G	A	0.345743	0.12414	0.0269076	4e-06	GCST90032262	21.285
rs6871853	5	52900919	A	G	0.203553	-0.14048	0.0307812	5e-06	GCST90032262	20.8285
rs7445912	5	157773035	A	G	0.134721	0.165662	0.0371766	8.3e-06	GCST90032262	19.8567
rs78279385	6	32483981	A	G	0.255984	0.158067	0.0284821	2.9e-08	GCST90032262	30.7991
rs79338453	7	105907475	G	A	0.0661011	-0.237214	0.0503448	2.5e-06	GCST90032262	22.2009
rs278576	8	93146910	T	C	0.351704	-0.132723	0.0262572	4.3e-07	GCST90032262	25.5503
rs12004677	9	74766205	G	T	0.133417	0.162525	0.036736	9.7e-06	GCST90032262	19.573
rs74582725	12	3706014	A	G	0.0701369	0.220783	0.0487532	5.9e-06	GCST90032262	20.5081
rs11057029	12	16666481	G	C	0.321008	0.135177	0.0266785	4e-07	GCST90032262	25.6734
rs79834276	14	48808533	T	C	0.059939	-0.249813	0.0524976	1.9e-06	GCST90032262	22.6439
rs148911923	15	38837526	G	T	0.00950603	0.600151	0.128504	3e-06	GCST90032262	21.8116
rs2073454	22	22163086	A	C	0.431313	-0.11128	0.0251628	9.8e-06	GCST90032262	19.5576
rs2772243	1	204651165	A	G	0.0615009	0.0666247	0.0145732	4.8e-06	GCST90032263	20.9007
rs4663553	2	235192208	C	A	0.0856855	-0.0593388	0.0123115	1.4e-06	GCST90032263	23.2303
rs115395107	3	144778895	T	A	0.0215036	-0.10962	0.024003	4.9e-06	GCST90032263	20.8568
rs1805585	3	180914527	G	A	0.0715628	0.0613497	0.0136716	7.2e-06	GCST90032263	20.1366
rs35516842	4	6466829	C	G	0.5	-0.0362541	0.00695787	1.9e-07	GCST90032263	27.1495
rs138473086	4	90908607	G	A	0.0332147	-0.0870087	0.0196748	9.8e-06	GCST90032263	19.5571
rs16894216	6	28696436	C	T	0.0327566	-0.0980246	0.0195309	5.2e-07	GCST90032263	25.1899
rs10961582	9	14565984	C	A	0.0238776	-0.103295	0.0227442	5.6e-06	GCST90032263	20.6261
rs36024384	9	77596188	A	G	0.115351	0.0528425	0.011017	1.6e-06	GCST90032263	23.0059
rs7021466	9	86622767	A	G	0.390978	-0.0326778	0.00717194	5.2e-06	GCST90032263	20.7602
rs11196036	10	112655358	A	T	0.0907476	-0.0631265	0.0122515	2.6e-07	GCST90032263	26.5488
rs9538890	13	60730810	T	C	0.341914	-0.0344078	0.00732713	2.7e-06	GCST90032263	22.0519
rs11625348	14	55883561	T	C	0.242901	0.0385958	0.00818701	2.4e-06	GCST90032263	22.2244
rs11160753	14	103541163	C	T	0.287182	-0.0351676	0.00793074	9.2e-06	GCST90032263	19.6634
rs2204893	16	78065432	A	G	0.0224662	0.105929	0.0235006	6.6e-06	GCST90032263	20.3176
rs11082524	18	46391146	T	G	0.136348	0.0508138	0.0101703	5.8e-07	GCST90032263	24.9629
rs117707535	21	43946238	C	T	0.025682	-0.0993207	0.0221732	7.5e-06	GCST90032263	20.0642
rs7520601	1	79262742	C	T	0.239506	0.0837216	0.0185315	6.2e-06	GCST90032264	20.4105
rs6657600	1	82664709	T	G	0.0376689	-0.187102	0.0413018	5.9e-06	GCST90032264	20.522
rs7515895	1	172447720	C	T	0.263388	0.107526	0.0179536	2.1e-09	GCST90032264	35.8694
rs74839180	2	6620806	C	T	0.02118	0.289289	0.054293	9.9e-08	GCST90032264	28.3907
rs12477883	2	82438713	T	C	0.113946	-0.12482	0.024979	5.8e-07	GCST90032264	24.97
rs13088215	3	109969269	G	A	0.0896414	0.132851	0.0280235	2.1e-06	GCST90032264	22.4742
rs17445998	4	42110519	T	C	0.0314497	-0.226765	0.0453691	5.8e-07	GCST90032264	24.9823
rs9393077	6	8911361	T	C	0.0806506	0.128309	0.0290026	9.7e-06	GCST90032264	19.5722
rs71666202	7	76829431	T	C	0.033339	0.204949	0.0444056	3.9e-06	GCST90032264	21.3018
rs10278671	7	154791344	C	T	0.198528	-0.0936594	0.020268	3.8e-06	GCST90032264	21.3541
rs57291069	8	23712698	T	G	0.248993	-0.0832398	0.0181664	4.6e-06	GCST90032264	20.9954
rs7894616	10	18361425	T	G	0.237955	0.0816408	0.0182679	7.9e-06	GCST90032264	19.9727
rs11014385	10	25077407	T	C	0.0562405	0.155604	0.0341855	5.3e-06	GCST90032264	20.7185
rs61856524	10	43967032	T	A	0.0119248	0.329319	0.0727005	5.9e-06	GCST90032264	20.5191
rs72629436	13	84655813	A	G	0.0893039	0.125291	0.0276154	5.7e-06	GCST90032264	20.5843
rs9671261	14	24946992	C	T	0.122712	-0.109951	0.0240733	4.9e-06	GCST90032264	20.8606
rs1887934	20	50301749	T	A	0.404031	-0.0783424	0.0163239	1.6e-06	GCST90032264	23.0328
rs117871203	22	22392984	T	C	0.0133011	0.309757	0.0694163	8.1e-06	GCST90032264	19.9122
rs7520601	1	79262742	C	T	0.239506	0.0928958	0.0206536	6.9e-06	GCST90032265	20.2302
rs6657600	1	82664709	T	G	0.0376689	-0.214814	0.0460315	3.1e-06	GCST90032265	21.7778
rs7515895	1	172447720	C	T	0.263388	0.12138	0.0200095	1.3e-09	GCST90032265	36.7978
rs74839180	2	6620806	C	T	0.02118	0.330609	0.0605015	4.6e-08	GCST90032265	29.8605
rs12477883	2	82438713	T	C	0.113946	-0.13567	0.0278354	1.1e-06	GCST90032265	23.756
rs13088215	3	109969269	G	A	0.0896414	0.146346	0.0312296	2.8e-06	GCST90032265	21.9598
rs17445998	4	42110519	T	C	0.0314497	-0.253661	0.0505603	5.2e-07	GCST90032265	25.1703
rs62397952	6	20205147	T	C	0.0177575	-0.30041	0.0668496	7e-06	GCST90032265	20.1944
rs71666202	7	76829431	T	C	0.033339	0.244221	0.0494849	8e-07	GCST90032265	24.3568
rs10278671	7	154791344	C	T	0.198528	-0.0998787	0.0225864	9.8e-06	GCST90032265	19.5547
rs57291069	8	23712698	T	G	0.248993	-0.0969868	0.0202461	1.7e-06	GCST90032265	22.9479
rs61856524	10	43967032	T	A	0.0119248	0.36696	0.0810186	5.9e-06	GCST90032265	20.5148
rs7984606	13	69881529	C	A	0.0177043	0.292319	0.0653021	7.6e-06	GCST90032265	20.0383
rs142268019	13	70210049	A	G	0.0273293	-0.240905	0.0532205	6e-06	GCST90032265	20.4896
rs1887934	20	50301749	T	A	0.404031	-0.0819633	0.0181925	6.6e-06	GCST90032265	20.298
rs6699916	1	161917546	G	A	0.462536	-0.0667959	0.0141759	2.5e-06	GCST90032266	22.2023
rs2546194	5	95857608	G	A	0.419248	0.0649105	0.0142398	5.2e-06	GCST90032266	20.7789
rs115807939	5	129505785	G	A	0.0371304	0.166106	0.037311	8.5e-06	GCST90032266	19.8197
rs6894193	5	175062785	G	T	0.187196	0.0842334	0.0178954	2.5e-06	GCST90032266	22.1557
rs148833188	7	572769	A	G	0.0103717	0.317813	0.0699296	5.5e-06	GCST90032266	20.6548
rs1822709	7	153424419	A	C	0.208481	-0.0791813	0.0173723	5.2e-06	GCST90032266	20.7745
rs56134499	8	135455497	C	T	0.0547243	-0.138633	0.0309911	7.7e-06	GCST90032266	20.0106
rs260857	11	104028088	A	G	0.171835	-0.0836634	0.0186376	7.2e-06	GCST90032266	20.1507
rs1920604	12	114254567	A	T	0.461019	0.0670462	0.0141625	2.2e-06	GCST90032266	22.4114
rs73202898	13	54904307	A	G	0.018122	0.267419	0.0531012	4.8e-07	GCST90032266	25.3616
rs71413464	14	77460976	G	A	0.0964779	0.106444	0.0236331	6.7e-06	GCST90032266	20.2862
rs57375211	16	84166970	A	G	0.143386	0.109655	0.0201033	4.9e-08	GCST90032266	29.7524
rs76026163	20	4618793	G	A	0.0159056	0.267684	0.0567271	2.4e-06	GCST90032266	22.2671
rs4952151	2	30573802	G	A	0.109834	-0.124276	0.025929	1.6e-06	GCST90032267	22.9722
rs4672483	2	62245679	G	A	0.191132	0.0952907	0.0206502	3.9e-06	GCST90032267	21.2938
rs62291025	3	194782750	C	T	0.186112	-0.0956086	0.0208172	4.4e-06	GCST90032267	21.0935
rs139492259	4	173328212	A	G	0.016031	0.314364	0.0646289	1.1e-06	GCST90032267	23.6599
rs282375	5	73977115	G	C	0.409099	0.0777152	0.0168162	3.8e-06	GCST90032267	21.3578
rs62420711	6	106031877	T	C	0.0489799	0.164887	0.0372258	9.5e-06	GCST90032267	19.6194
rs76888365	7	99226894	T	C	0.0776964	-0.154958	0.0302475	3e-07	GCST90032267	26.2451
rs34659848	7	151794446	A	T	0.0436088	0.180486	0.0400707	6.7e-06	GCST90032267	20.2877
rs75789335	9	4501336	A	C	0.0174654	0.276112	0.0624236	9.7e-06	GCST90032267	19.5647
rs11109072	12	97507492	A	C	0.060779	-0.161165	0.0336364	1.7e-06	GCST90032267	22.9574
rs148916123	12	133235344	A	G	0.0611159	0.154643	0.0343008	6.5e-06	GCST90032267	20.326
rs148383881	13	69912834	A	G	0.0165324	0.355736	0.06271	1.4e-08	GCST90032267	32.1797
rs116624467	13	98287612	T	C	0.0151592	0.296406	0.0660005	7.1e-06	GCST90032267	20.1688
rs1924332	13	108399900	A	G	0.0135929	0.312995	0.0698575	7.4e-06	GCST90032267	20.0747
rs4777599	15	73337405	G	A	0.387363	0.0766008	0.0165547	3.7e-06	GCST90032267	21.4104
rs12073549	1	17394049	T	C	0.057366	-0.100246	0.021901	4.7e-06	GCST90032268	20.9511
rs150433877	2	128382930	G	A	0.117831	0.0726676	0.0158746	4.7e-06	GCST90032268	20.9544
rs4356945	4	184982907	A	G	0.272466	-0.0512939	0.0114001	6.8e-06	GCST90032268	20.2448
rs4279373	5	160356720	G	T	0.502657	0.0456341	0.0101966	7.6e-06	GCST90032268	20.0294
rs4340879	5	180054302	G	A	0.45161	0.0487688	0.0102846	2.1e-06	GCST90032268	22.4859
rs73728503	7	152931469	C	T	0.237409	0.0643073	0.0118995	6.5e-08	GCST90032268	29.2054
rs7936211	11	4842452	C	T	0.304967	-0.0496809	0.0111196	7.9e-06	GCST90032268	19.9618
rs2711819	11	29450195	G	A	0.160732	0.0635885	0.0139761	5.4e-06	GCST90032268	20.7007
rs12269833	11	106528784	T	G	0.065232	-0.091669	0.020714	9.6e-06	GCST90032268	19.5847
rs17208169	12	105725848	C	T	0.0188362	0.171495	0.0378068	5.7e-06	GCST90032268	20.5761
rs55962334	12	117929577	G	T	0.17242	0.0621488	0.0138606	7.3e-06	GCST90032268	20.1049
rs8059594	16	54280541	G	A	0.265431	-0.0556165	0.0117534	2.2e-06	GCST90032268	22.3913
rs8080540	17	72669137	C	T	0.148487	0.0690511	0.0143594	1.5e-06	GCST90032268	23.1243
rs117499033	18	44998209	G	A	0.0165713	0.177552	0.039533	7.1e-06	GCST90032268	20.1712
rs1474909	20	59984599	A	C	0.0653912	0.094993	0.0207423	4.7e-06	GCST90032268	20.9734
rs1474687	1	14755183	A	G	0.475489	0.0923901	0.0175952	1.5e-07	GCST90032269	27.5716
rs6687820	1	23227388	A	G	0.235324	0.0922628	0.0206718	8.1e-06	GCST90032269	19.9203
rs1187768	1	213337804	A	G	0.322102	0.0854318	0.0188242	5.7e-06	GCST90032269	20.5971
rs34760325	1	214728992	G	A	0.417497	-0.0849393	0.0176834	1.6e-06	GCST90032269	23.072
rs75171778	2	40347897	G	A	0.0392965	0.212642	0.0447028	2e-06	GCST90032269	22.6271
rs72997769	3	1406701	G	C	0.0993474	0.145609	0.0298528	1.1e-06	GCST90032269	23.7906
rs12636004	3	190611402	A	G	0.178662	-0.102448	0.0228283	7.2e-06	GCST90032269	20.14
rs76506738	4	6002590	A	G	0.190343	-0.110185	0.0225857	1.1e-06	GCST90032269	23.8
rs35788979	4	17072543	A	G	0.226166	0.0991035	0.0211891	2.9e-06	GCST90032269	21.8752
rs78796791	4	53992521	A	G	0.0175364	0.313465	0.0668139	2.7e-06	GCST90032269	22.0112
rs728949	7	3081896	A	G	0.273942	-0.0962704	0.0198135	1.2e-06	GCST90032269	23.6082
rs628653	7	51756365	G	A	0.446043	0.0803358	0.0178296	6.6e-06	GCST90032269	20.3018
rs78345051	8	40067149	G	A	0.0281926	0.234369	0.0527406	8.8e-06	GCST90032269	19.7474
rs16933036	8	66737446	G	A	0.0265636	0.308984	0.0543396	1.3e-08	GCST90032269	32.3325
rs175128	11	61066302	C	T	0.139529	0.118425	0.0260467	5.5e-06	GCST90032269	20.6719
rs117044520	12	108119233	A	T	0.0374461	0.239183	0.0466266	2.9e-07	GCST90032269	26.3144
rs75770361	13	33300841	T	C	0.0295355	0.239007	0.0519304	4.2e-06	GCST90032269	21.1825
rs9555371	13	107563056	G	A	0.232666	-0.0927512	0.0208962	9.1e-06	GCST90032269	19.7017
rs117962425	16	4754792	C	T	0.0322364	0.22283	0.0501703	8.9e-06	GCST90032269	19.7267
rs17881959	17	76000003	T	C	0.0165491	0.314317	0.0679245	3.7e-06	GCST90032269	21.4133
rs1346827	18	60609953	G	A	0.127225	0.129591	0.0266776	1.2e-06	GCST90032269	23.597
rs6686482	1	34915694	C	T	0.0805832	0.158674	0.035577	8.2e-06	GCST90032270	19.8917
rs703930	1	190537629	A	G	0.308604	0.100929	0.0207928	1.2e-06	GCST90032270	23.5617
rs55728424	3	5414887	G	A	0.0521592	0.191938	0.0433201	9.4e-06	GCST90032270	19.631
rs9881096	3	117439603	T	C	0.424945	-0.0882281	0.019541	6.3e-06	GCST90032270	20.3854
rs35645043	4	748640	A	G	0.0156382	0.347053	0.0775814	7.7e-06	GCST90032270	20.0113
rs75034777	6	137663064	C	A	0.0421514	0.230179	0.0481125	1.7e-06	GCST90032270	22.8884
rs4617046	7	12182520	T	C	0.485213	0.0937681	0.0191117	9.3e-07	GCST90032270	24.072
rs1202408	7	149201582	C	T	0.127645	0.130067	0.0290851	7.8e-06	GCST90032270	19.9983
rs147545749	10	17378941	G	A	0.039558	0.222187	0.049097	6e-06	GCST90032270	20.4799
rs139557654	10	17527357	T	G	0.0139355	0.378589	0.0818696	3.8e-06	GCST90032270	21.3841
rs2083271	10	79036113	A	T	0.388973	-0.0891076	0.0195363	5.1e-06	GCST90032270	20.8039
rs657367	12	18668531	C	T	0.267647	-0.0965677	0.0215727	7.6e-06	GCST90032270	20.038
rs150544433	12	99716437	A	C	0.0524043	0.219103	0.0424159	2.4e-07	GCST90032270	26.6833
rs538228	13	93051538	A	G	0.213347	0.101971	0.0230053	9.3e-06	GCST90032270	19.6471
rs8037071	15	66803291	C	A	0.251148	-0.102805	0.0224024	4.5e-06	GCST90032270	21.0591
rs2863293	15	99807654	C	T	0.219708	0.10463	0.0234661	8.2e-06	GCST90032270	19.8807
rs4793879	17	57614342	T	C	0.488768	0.0897814	0.0193933	3.7e-06	GCST90032270	21.4323
rs150001810	19	5304991	C	A	0.0210127	0.30297	0.0670813	6.3e-06	GCST90032270	20.3984
rs56654623	1	118557302	G	A	0.0677736	0.215303	0.0388281	2.9e-08	GCST90032271	30.7474
rs75921885	1	239214750	C	T	0.0577541	-0.202086	0.0415351	1.1e-06	GCST90032271	23.6724
rs12465275	2	4034677	C	T	0.0314449	-0.250213	0.0563044	8.8e-06	GCST90032271	19.7485
rs6754549	2	65489120	C	G	0.169129	-0.120752	0.0263351	4.5e-06	GCST90032271	21.0242
rs3820895	2	79084988	G	A	0.0652394	0.182268	0.0393782	3.7e-06	GCST90032271	21.4244
rs13066905	3	62927168	C	A	0.059231	0.205375	0.0425007	1.3e-06	GCST90032271	23.3509
rs74865782	3	79879333	T	A	0.0145159	0.378599	0.0811608	3.1e-06	GCST90032271	21.7604
rs6845130	4	66393015	G	A	0.0347855	0.249908	0.053491	3e-06	GCST90032271	21.8272
rs2309760	4	182670179	G	A	0.359121	-0.0900322	0.0203145	9.3e-06	GCST90032271	19.6419
rs34247468	5	176371172	T	C	0.0945064	-0.155582	0.0337822	4.1e-06	GCST90032271	21.2101
rs138090420	7	121396112	A	T	0.0341083	0.241046	0.0543205	9.1e-06	GCST90032271	19.6912
rs10250758	7	150389942	A	C	0.494921	0.087185	0.019614	8.8e-06	GCST90032271	19.7584
rs117697016	8	128506393	G	A	0.0396249	-0.226485	0.0495675	4.9e-06	GCST90032271	20.8778
rs10963594	9	18389972	T	G	0.0255912	0.283101	0.0619835	4.9e-06	GCST90032271	20.8608
rs140620787	10	12437254	T	C	0.0313131	0.248296	0.0560525	9.4e-06	GCST90032271	19.6223
rs4757096	11	13039483	C	T	0.218919	-0.11091	0.023716	2.9e-06	GCST90032271	21.8705
rs72643211	13	91645104	A	C	0.0325922	0.244834	0.0552608	9.4e-06	GCST90032271	19.6295
rs8118617	20	9151574	A	T	0.0160446	-0.351927	0.0770506	4.9e-06	GCST90032271	20.8619
rs6090311	20	63217810	G	A	0.218079	0.115188	0.0238191	1.3e-06	GCST90032271	23.3864
rs75275158	1	239546411	T	C	0.0224106	-0.351346	0.0769386	5e-06	GCST90032272	20.8536
rs407798	2	7011864	G	A	0.148052	-0.143008	0.0317553	6.7e-06	GCST90032272	20.2809
rs13394337	2	184989897	C	G	0.0930525	0.176054	0.0388613	5.9e-06	GCST90032272	20.5238
rs7433832	3	111389687	G	T	0.0131137	0.548533	0.0979641	2.2e-08	GCST90032272	31.3525
rs939315	3	132125262	C	T	0.317775	0.107949	0.0243323	9.1e-06	GCST90032272	19.6821
rs6869518	5	8448258	C	T	0.253389	-0.116301	0.0262152	9.1e-06	GCST90032272	19.6816
rs2194028	5	88529672	T	C	0.315254	0.112396	0.0240096	2.9e-06	GCST90032272	21.9145
rs7809151	7	2704797	T	C	0.207544	-0.148671	0.0281965	1.3e-07	GCST90032272	27.8011
rs73220473	7	116173441	G	T	0.0260592	0.347172	0.0698329	6.6e-07	GCST90032272	24.7155
rs111273977	8	56439923	T	G	0.154766	0.142307	0.031765	7.5e-06	GCST90032272	20.0703
rs12355282	10	66717261	A	G	0.0766882	-0.196932	0.0428806	4.4e-06	GCST90032272	21.0917
rs111403806	11	128633706	C	A	0.018133	0.379343	0.0838668	6.1e-06	GCST90032272	20.459
rs4964219	12	104151952	A	T	0.264562	0.120098	0.0256763	2.9e-06	GCST90032272	21.878
rs6571586	14	33185888	C	T	0.383359	0.105888	0.0233941	6e-06	GCST90032272	20.4871
rs8022045	14	77571941	C	T	0.421128	0.104503	0.0226886	4.1e-06	GCST90032272	21.215
rs11632125	15	92554013	A	G	0.0391495	0.268659	0.0579608	3.6e-06	GCST90032272	21.4849
rs58001385	16	84650085	G	A	0.0512582	0.231941	0.0511453	5.8e-06	GCST90032272	20.5657
rs2889788	18	8977788	C	A	0.311873	-0.110832	0.02466	7e-06	GCST90032272	20.1997
rs116972983	18	71962214	A	T	0.0254151	0.331262	0.072036	4.3e-06	GCST90032272	21.1468
rs144054037	19	6934659	G	A	0.0315913	0.303908	0.0647199	2.7e-06	GCST90032272	22.05
rs4819162	21	45890043	C	T	0.32036	0.1143	0.0243698	2.7e-06	GCST90032272	21.9983
rs61799545	1	33304914	G	A	0.0177281	0.329984	0.0654301	4.6e-07	GCST90032273	25.4349
rs4656891	1	160207697	C	A	0.0434417	0.203712	0.0431176	2.3e-06	GCST90032273	22.3215
rs6540507	1	209096282	G	A	0.447206	0.0801395	0.0175423	4.9e-06	GCST90032273	20.8699
rs114643344	2	19897505	T	C	0.0268099	0.243296	0.0530098	4.4e-06	GCST90032273	21.0648
rs76037455	2	42746752	G	A	0.00999496	0.481207	0.0874158	3.7e-08	GCST90032273	30.3029
rs7594161	2	46398469	C	T	0.0203122	0.272565	0.0614106	9.1e-06	GCST90032273	19.6994
rs1590022	2	57527816	G	A	0.0471429	0.192227	0.0409807	2.7e-06	GCST90032273	22.0024
rs1587957	3	72001470	C	G	0.20413	0.100008	0.0221929	6.6e-06	GCST90032273	20.3068
rs139409522	4	90934419	C	T	0.0189661	0.297908	0.06398	3.2e-06	GCST90032273	21.6808
rs74194226	5	131020523	C	G	0.0389785	0.199949	0.0450101	8.9e-06	GCST90032273	19.7342
rs7756660	6	5145502	T	C	0.0598341	0.16857	0.0370892	5.5e-06	GCST90032273	20.6569
rs73727344	6	24597253	G	A	0.0114171	0.384855	0.0826433	3.2e-06	GCST90032273	21.686
rs11144713	9	76006624	T	C	0.0826852	0.140237	0.0314563	8.3e-06	GCST90032273	19.8751
rs118009150	9	81004495	C	T	0.0166751	0.304657	0.0676797	6.7e-06	GCST90032273	20.2631
rs117203648	10	6293641	T	C	0.0102144	0.401741	0.0866426	3.5e-06	GCST90032273	21.4995
rs1111890	11	100630840	G	C	0.330858	0.088825	0.0184334	1.4e-06	GCST90032273	23.2199
rs4494362	12	47956666	C	T	0.104696	-0.141676	0.0288477	9.1e-07	GCST90032273	24.1196
rs1158817	12	90728339	G	A	0.396514	0.0843656	0.0181049	3.2e-06	GCST90032273	21.7139
rs28510485	14	67478414	G	C	0.0484063	0.191224	0.0408924	2.9e-06	GCST90032273	21.8675
rs12910343	15	71618376	A	G	0.154313	-0.118906	0.0241775	8.7e-07	GCST90032273	24.1872
rs78157160	15	85398491	A	G	0.0573398	0.169711	0.0374625	5.9e-06	GCST90032273	20.5223
rs62093973	18	59200060	G	A	0.0274698	0.237231	0.0532127	8.3e-06	GCST90032273	19.8752
rs112364867	20	26172442	T	C	0.0554713	-0.171054	0.0383993	8.4e-06	GCST90032273	19.8436
rs6023037	20	54208934	G	C	0.0105847	0.469277	0.0857677	4.5e-08	GCST90032273	29.9372
rs147175949	21	19558380	A	G	0.0145985	0.322155	0.0727764	9.6e-06	GCST90032273	19.5952
rs192588420	1	17571659	A	G	0.0381673	0.222224	0.04929	6.5e-06	GCST90032274	20.3266
rs61799545	1	33304914	G	A	0.0177281	0.346659	0.0702448	8e-07	GCST90032274	24.3544
rs61777973	1	74147460	A	G	0.0173255	0.331552	0.0720324	4.2e-06	GCST90032274	21.1859
rs4656252	1	160215472	A	G	0.043266	0.216728	0.0463763	3e-06	GCST90032274	21.8393
rs6540507	1	209096282	G	A	0.447206	0.087041	0.0188331	3.8e-06	GCST90032274	21.3601
rs114201790	2	19947158	C	T	0.0388456	0.217593	0.0480417	5.9e-06	GCST90032274	20.5141
rs76037455	2	42746752	G	A	0.00999496	0.513088	0.0938479	4.6e-08	GCST90032274	29.8906
rs7594161	2	46398469	C	T	0.0203122	0.29568	0.0659293	7.3e-06	GCST90032274	20.1135
rs1590022	2	57527816	G	A	0.0471429	0.21452	0.0439961	1.1e-06	GCST90032274	23.7743
rs4857019	3	95133403	C	A	0.410591	-0.0849338	0.0191913	9.6e-06	GCST90032274	19.5863
rs139409522	4	90934419	C	T	0.0189661	0.315722	0.0686912	4.3e-06	GCST90032274	21.1255
rs10458074	6	3374753	T	C	0.0483193	0.20469	0.043804	3e-06	GCST90032274	21.8356
rs73727344	6	24597253	G	A	0.0114171	0.42118	0.0887248	2.1e-06	GCST90032274	22.5344
rs9644146	8	21838883	G	T	0.236667	-0.104019	0.022201	2.8e-06	GCST90032274	21.9523
rs118009150	9	81004495	C	T	0.0166751	0.328356	0.0726584	6.2e-06	GCST90032274	20.4229
rs117203648	10	6293641	T	C	0.0102144	0.458273	0.0930164	8.4e-07	GCST90032274	24.2733
rs77576448	10	58100790	C	T	0.0529552	0.189359	0.0422329	7.3e-06	GCST90032274	20.1034
rs1111890	11	100630840	G	C	0.330858	0.0983162	0.0197904	6.8e-07	GCST90032274	24.6798
rs4494362	12	47956666	C	T	0.104696	-0.141863	0.0309697	4.6e-06	GCST90032274	20.9828
rs78032993	14	92822075	G	A	0.0461071	0.208276	0.0450197	3.7e-06	GCST90032274	21.4029
rs12910343	15	71618376	A	G	0.154313	-0.130691	0.0259566	4.8e-07	GCST90032274	25.351
rs6023037	20	54208934	G	C	0.0105847	0.486619	0.0920791	1.3e-07	GCST90032274	27.929
rs4648973	1	24307661	T	C	0.215197	-0.113053	0.0234711	1.5e-06	GCST90032275	23.2005
rs12036325	1	190564072	G	A	0.21239	0.105662	0.0236594	8e-06	GCST90032275	19.9448
rs818157	2	10499976	A	G	0.236905	-0.107148	0.0232369	4e-06	GCST90032275	21.2624
rs11575121	2	216695281	C	G	0.0106222	0.424144	0.0951852	8.4e-06	GCST90032275	19.8558
rs191325458	5	58137692	G	A	0.0173313	0.354796	0.0742154	1.7e-06	GCST90032275	22.8544
rs1508248	6	86407070	C	T	0.131778	0.165252	0.0286695	8.2e-09	GCST90032275	33.2241
rs2817775	6	110518817	G	C	0.025939	0.284292	0.060447	2.6e-06	GCST90032275	22.1197
rs9398766	6	124831177	G	A	0.384941	0.0884354	0.0195897	6.4e-06	GCST90032275	20.3796
rs71523642	8	4703385	T	C	0.0231317	0.30941	0.065235	2.1e-06	GCST90032275	22.4961
rs118068428	8	82262211	T	C	0.0305968	0.255836	0.0564707	5.9e-06	GCST90032275	20.5247
rs189325463	8	102776877	G	C	0.0108108	0.430745	0.0935214	4.1e-06	GCST90032275	21.2138
rs76699582	9	28403594	C	T	0.0538212	0.193226	0.0427434	6.2e-06	GCST90032275	20.4359
rs1337381	10	3348128	C	T	0.470386	0.0939872	0.0194654	1.4e-06	GCST90032275	23.3137
rs1462246	11	38264856	T	A	0.0645053	0.18208	0.0392398	3.5e-06	GCST90032275	21.5313
rs61904724	11	114309947	C	T	0.0229117	-0.288245	0.0648301	8.7e-06	GCST90032275	19.7683
rs11219832	11	124897394	T	C	0.052235	0.1984	0.0434582	5e-06	GCST90032275	20.842
rs73025045	11	128372040	C	T	0.0392306	0.258585	0.0501848	2.6e-07	GCST90032275	26.5499
rs150544433	12	99716437	A	C	0.0524043	0.205775	0.0428572	1.6e-06	GCST90032275	23.0535
rs146607495	12	116881397	T	C	0.0764834	-0.160293	0.0362033	9.5e-06	GCST90032275	19.6035
rs140325656	13	46719952	T	C	0.0313822	0.24599	0.0555601	9.5e-06	GCST90032275	19.6024
rs938760	16	5336916	C	A	0.0631923	0.193479	0.0396204	1e-06	GCST90032275	23.8468
rs1466864	16	85100004	A	C	0.255762	-0.104001	0.0221225	2.6e-06	GCST90032275	22.1007
rs3922397	19	3403233	A	G	0.400521	0.0908283	0.0196683	3.9e-06	GCST90032275	21.326
rs35189154	19	56555539	T	C	0.0109612	0.437337	0.0936019	3e-06	GCST90032275	21.8305
rs115201674	2	20510016	A	G	0.0758509	0.0795346	0.0176423	6.5e-06	GCST90032276	20.3237
rs6704561	2	136062092	T	C	0.324178	0.0447061	0.00983875	5.5e-06	GCST90032276	20.6468
rs17497248	2	170354130	A	G	0.0864897	0.0788453	0.0163688	1.5e-06	GCST90032276	23.2016
rs73229710	4	39923030	A	T	0.178247	0.056862	0.0119459	1.9e-06	GCST90032276	22.6572
rs189869515	4	125593364	G	T	0.0105095	0.202995	0.0443632	4.7e-06	GCST90032276	20.9375
rs4864405	4	130182729	G	C	0.14717	0.0601342	0.0130239	3.9e-06	GCST90032276	21.3187
rs190018275	6	22435808	T	C	0.0148423	0.171398	0.0378677	6e-06	GCST90032276	20.4868
rs2499645	6	154345764	C	T	0.453657	-0.0413098	0.00932903	9.5e-06	GCST90032276	19.608
rs118087961	6	168130472	A	G	0.0243471	0.142402	0.0295117	1.4e-06	GCST90032276	23.2833
rs4719162	7	71661705	A	C	0.499915	-0.0406903	0.00918823	9.5e-06	GCST90032276	19.6118
rs11772236	7	151847905	G	T	0.367645	-0.0430939	0.00950724	5.8e-06	GCST90032276	20.5458
rs12678306	8	2663849	T	C	0.23897	0.0513195	0.0109531	2.8e-06	GCST90032276	21.9528
rs4073948	8	10915134	T	A	0.462821	0.0434262	0.00916829	2.2e-06	GCST90032276	22.435
rs11244909	10	126256024	T	C	0.372244	0.04308	0.00957269	6.8e-06	GCST90032276	20.2527
rs77152782	12	3328799	T	C	0.039924	0.107654	0.0236219	5.2e-06	GCST90032276	20.7697
rs140094916	13	89884075	A	G	0.036376	0.115556	0.0243428	2.1e-06	GCST90032276	22.5343
rs74780291	14	35344296	A	G	0.046623	0.119731	0.0218195	4.1e-08	GCST90032276	30.1109
rs7499710	16	69509214	C	A	0.260695	-0.0473481	0.0106602	8.9e-06	GCST90032276	19.7276
rs150146696	18	14651686	C	T	0.0213126	0.146171	0.0319071	4.6e-06	GCST90032276	20.9869
rs79588930	18	48211304	T	C	0.0154404	0.167969	0.037195	6.3e-06	GCST90032276	20.3934
rs62103728	18	71503494	G	T	0.16255	0.0559069	0.0125015	7.7e-06	GCST90032276	19.9989
rs142170405	19	43460008	A	G	0.0364127	0.117281	0.0242997	1.4e-06	GCST90032276	23.2945
rs5752459	22	26977971	T	G	0.0151592	0.190198	0.0374983	3.9e-07	GCST90032276	25.727
rs185174116	1	7969741	A	T	0.0596416	0.178715	0.0315649	1.5e-08	GCST90032277	32.0563
rs76904272	1	40377261	A	G	0.0611008	0.152466	0.0309743	8.6e-07	GCST90032277	24.2294
rs72749120	1	200939863	A	G	0.0711529	0.128636	0.0285336	6.5e-06	GCST90032277	20.3241
rs28736452	2	134266377	C	T	0.245611	0.077761	0.0171899	6.1e-06	GCST90032277	20.4634
rs115230611	2	150013241	C	T	0.0115869	0.313014	0.0688658	5.5e-06	GCST90032277	20.6595
rs6889254	5	124861902	G	A	0.156468	0.0911631	0.0205689	9.3e-06	GCST90032277	19.6434
rs10072521	5	142248840	A	G	0.14004	0.0941611	0.0212651	9.5e-06	GCST90032277	19.6069
rs181717897	7	16886773	A	G	0.0230485	0.248533	0.0491992	4.4e-07	GCST90032277	25.5183
rs10228628	7	43518141	G	A	0.0439274	-0.158414	0.0357341	9.3e-06	GCST90032277	19.6527
rs174062	7	90360102	C	T	0.157771	-0.0935452	0.0203034	4.1e-06	GCST90032277	21.2278
rs12707194	7	134959703	A	G	0.345878	-0.0699751	0.0155928	7.2e-06	GCST90032277	20.139
rs674443	11	29460351	A	G	0.16474	0.0898731	0.0201026	7.8e-06	GCST90032277	19.9873
rs11056294	12	7882561	G	A	0.0977437	0.119494	0.0250979	1.9e-06	GCST90032277	22.6682
rs140969351	13	24881314	A	T	0.0172792	0.281521	0.0566916	6.8e-07	GCST90032277	24.6595
rs117934004	13	65761178	T	C	0.0363345	0.178536	0.039693	6.9e-06	GCST90032277	20.2313
rs35763096	15	33710325	A	G	0.369168	-0.0696469	0.0151648	4.4e-06	GCST90032277	21.0926
rs8037071	15	66803291	C	A	0.251148	-0.0875726	0.0172748	4e-07	GCST90032277	25.6987
rs117608528	16	27131844	C	A	0.0154535	0.264247	0.0594704	8.9e-06	GCST90032277	19.7432
rs2852295	18	45579800	G	A	0.378929	0.06819	0.0153469	8.9e-06	GCST90032277	19.7424
rs2055863	2	238605381	T	C	0.278935	0.0457193	0.00981765	3.2e-06	GCST90032278	21.6862
rs35506451	3	39779107	A	G	0.134089	-0.058508	0.0130183	7e-06	GCST90032278	20.1986
rs2037820	3	112838440	T	G	0.237498	-0.0466035	0.0104488	8.2e-06	GCST90032278	19.8932
rs7616384	3	143734353	A	C	0.0514379	-0.0952243	0.0200832	2.1e-06	GCST90032278	22.4817
rs1486284	5	85300550	A	G	0.464532	0.0430128	0.00884988	1.2e-06	GCST90032278	23.6222
rs2518210	6	101907892	A	G	0.0109225	0.232207	0.0422654	3.9e-08	GCST90032278	30.1843
rs6906581	6	150202701	C	G	0.250772	-0.0490018	0.0101494	1.4e-06	GCST90032278	23.3101
rs7870445	9	19702492	C	A	0.152255	-0.0574119	0.0123156	3.1e-06	GCST90032278	21.7316
rs60424621	9	123984867	T	C	0.0268219	0.120635	0.0266917	6.2e-06	GCST90032278	20.4265
rs141789674	11	124830329	C	A	0.011967	0.180292	0.0405222	8.6e-06	GCST90032278	19.7955
rs61912184	12	10673078	C	T	0.0132244	0.173479	0.0387218	7.5e-06	GCST90032278	20.0716
rs79366624	12	101877105	T	C	0.138443	0.0649854	0.0127797	3.7e-07	GCST90032278	25.8577
rs77352294	15	84978492	C	A	0.0868897	0.0821839	0.0156331	1.5e-07	GCST90032278	27.6365
rs7210122	17	74961620	T	C	0.480483	-0.0416923	0.00879435	2.1e-06	GCST90032278	22.4752
rs77025995	18	24339904	A	G	0.0158329	0.168391	0.0352948	1.8e-06	GCST90032278	22.7623
rs8092525	18	46362444	A	G	0.0104818	0.206124	0.0427734	1.4e-06	GCST90032278	23.2225
rs114162847	19	15589630	C	T	0.0497307	-0.0979065	0.0200196	1e-06	GCST90032278	23.9173
rs2159130	19	28461152	T	C	0.11683	0.0625889	0.0135708	4e-06	GCST90032278	21.2708
rs4911283	20	33027809	A	G	0.365738	0.0440362	0.00922552	1.8e-06	GCST90032278	22.7844
rs5998835	22	21643285	C	T	0.0142953	0.165497	0.0371241	8.3e-06	GCST90032278	19.8732
rs2457056	1	47637351	A	C	0.237911	0.0826843	0.0181838	5.4e-06	GCST90032279	20.6765
rs820967	2	57516214	C	G	0.0786158	0.128916	0.0289867	8.7e-06	GCST90032279	19.7795
rs113389172	2	191258350	G	A	0.208503	0.0905159	0.0202408	7.8e-06	GCST90032279	19.9984
rs1922800	2	239529465	A	G	0.0878772	0.124047	0.0277098	7.6e-06	GCST90032279	20.0404
rs146013590	3	24638693	C	T	0.0358465	0.190255	0.0423262	7e-06	GCST90032279	20.2048
rs12636241	3	60091314	C	G	0.0756888	0.169379	0.0297217	1.2e-08	GCST90032279	32.4767
rs144109676	3	138265549	T	C	0.0105379	-0.351133	0.0773086	5.6e-06	GCST90032279	20.6295
rs13177659	5	125001054	A	G	0.445034	-0.072583	0.0158281	4.5e-06	GCST90032279	21.0287
rs80071658	5	180755714	A	G	0.0207071	0.259285	0.055259	2.7e-06	GCST90032279	22.0165
rs61831695	10	3546417	T	C	0.0145476	0.344954	0.0645324	9e-08	GCST90032279	28.5737
rs61846736	10	12052385	A	G	0.481941	0.0706419	0.0159251	9.2e-06	GCST90032279	19.6771
rs678822	10	42666998	G	T	0.471712	0.0791829	0.015792	5.3e-07	GCST90032279	25.1413
rs140328019	13	103871516	A	G	0.0143026	0.310466	0.0667444	3.3e-06	GCST90032279	21.6371
rs28470181	15	37630697	T	C	0.22854	-0.0837234	0.0186152	6.9e-06	GCST90032279	20.2282
rs8029031	15	46403997	T	C	0.432234	0.0747578	0.0158529	2.4e-06	GCST90032279	22.238
rs888264	18	12750378	C	A	0.384028	0.0744913	0.0162116	4.3e-06	GCST90032279	21.1135
rs77105559	19	15576271	A	G	0.0504124	-0.163437	0.0355175	4.2e-06	GCST90032279	21.1746
rs149411016	20	43019415	C	T	0.0112085	0.370408	0.0749909	7.8e-07	GCST90032279	24.3974
rs56307750	22	43233047	C	T	0.275641	0.0797063	0.0179375	8.8e-06	GCST90032279	19.7452
rs820967	2	57516214	C	G	0.0786158	0.128587	0.0280384	4.5e-06	GCST90032280	21.0323
rs6766789	3	60104287	A	C	0.0830116	0.157922	0.0274842	9.1e-09	GCST90032280	33.0156
rs144109676	3	138265549	T	C	0.0105379	-0.347638	0.0747745	3.3e-06	GCST90032280	21.6146
rs80071658	5	180755714	A	G	0.0207071	0.248167	0.0534496	3.4e-06	GCST90032280	21.5575
rs2518210	6	101907892	A	G	0.0109225	0.328349	0.072942	6.7e-06	GCST90032280	20.2636
rs61831695	10	3546417	T	C	0.0145476	0.346586	0.062415	2.8e-08	GCST90032280	30.835
rs678822	10	42666998	G	T	0.471712	0.0692998	0.0152739	5.7e-06	GCST90032280	20.5856
rs56008851	10	81781045	G	A	0.0673723	-0.137877	0.0300603	4.5e-06	GCST90032280	21.0376
rs111285223	11	8125865	C	T	0.112296	-0.107486	0.02378	6.2e-06	GCST90032280	20.4306
rs11235714	11	73286876	C	T	0.0694687	0.146602	0.0300756	1.1e-06	GCST90032280	23.7603
rs79366624	12	101877105	T	C	0.138443	0.0984928	0.0220504	7.9e-06	GCST90032280	19.9515
rs140328019	13	103871516	A	G	0.0143026	0.294011	0.0645561	5.3e-06	GCST90032280	20.7421
rs8029031	15	46403997	T	C	0.432234	0.0687343	0.0153338	7.4e-06	GCST90032280	20.0931
rs888265	18	12750500	G	A	0.383789	0.073551	0.0156856	2.7e-06	GCST90032280	21.9875
rs80025782	18	79821741	A	T	0.134492	-0.109465	0.0227311	1.5e-06	GCST90032280	23.1905
rs77105559	19	15576271	A	G	0.0504124	-0.170371	0.0343543	7.1e-07	GCST90032280	24.594
rs147442884	20	6666124	T	C	0.0168473	0.275454	0.0591035	3.2e-06	GCST90032280	21.7206
rs149411016	20	43019415	C	T	0.0112085	0.356965	0.0725301	8.6e-07	GCST90032280	24.2223
rs116381583	1	63410031	T	C	0.0260672	0.145898	0.0324091	6.7e-06	GCST90032281	20.2658
rs111396089	1	203518098	T	G	0.118967	0.0724211	0.0162898	8.8e-06	GCST90032281	19.7651
rs79827100	2	19509829	T	G	0.0513814	0.107963	0.0231847	3.2e-06	GCST90032281	21.6844
rs874272	2	101253611	C	T	0.1047	0.075793	0.0169392	7.7e-06	GCST90032281	20.0204
rs1530023	2	215501544	A	C	0.183471	0.0618585	0.0133361	3.5e-06	GCST90032281	21.515
rs114554860	2	216316437	A	G	0.0152511	0.190276	0.0418038	5.3e-06	GCST90032281	20.7175
rs111738579	3	11760913	A	T	0.0235104	0.158066	0.034076	3.5e-06	GCST90032281	21.5169
rs778937	4	62376628	G	C	0.211137	-0.0608686	0.0124586	1e-06	GCST90032281	23.8698
rs74618463	4	79830310	T	C	0.0141082	0.200073	0.0430425	3.3e-06	GCST90032281	21.6064
rs35408398	4	117498306	A	T	0.0225855	0.156984	0.0349153	6.9e-06	GCST90032281	20.2153
rs72728657	4	142797568	T	C	0.0142472	0.195197	0.0431084	6e-06	GCST90032281	20.5032
rs138363248	4	162515596	T	C	0.021816	0.163425	0.0350042	3e-06	GCST90032281	21.797
rs150951511	5	122526725	C	T	0.0297489	0.140952	0.0301747	3e-06	GCST90032281	21.8201
rs12153949	6	46466075	T	C	0.278535	-0.0533673	0.0117207	5.3e-06	GCST90032281	20.7321
rs4961334	8	141179037	G	C	0.136943	-0.0665759	0.0150602	9.8e-06	GCST90032281	19.5422
rs17441162	9	129326169	A	G	0.0132489	0.19651	0.04447	9.9e-06	GCST90032281	19.527
rs4750718	10	128735317	A	G	0.232507	0.0570997	0.0124325	4.4e-06	GCST90032281	21.0936
rs118040875	11	4625075	T	G	0.024066	0.157668	0.0333677	2.3e-06	GCST90032281	22.3272
rs961746	11	20139419	A	G	0.433007	0.0484905	0.0108809	8.3e-06	GCST90032281	19.8602
rs139688932	11	28690045	A	C	0.0233165	0.191506	0.0342385	2.2e-08	GCST90032281	31.2849
rs9550215	13	112805591	A	G	0.36545	-0.0493376	0.0107534	4.5e-06	GCST90032281	21.0506
rs76014583	15	57026112	T	C	0.0105272	0.225732	0.0505802	8.1e-06	GCST90032281	19.9171
rs17808031	18	58336864	A	G	0.0617845	0.0952642	0.0212269	7.2e-06	GCST90032281	20.1412
rs112722116	1	9008843	A	G	0.0126925	0.357759	0.0799302	7.6e-06	GCST90032282	20.0336
rs1579597	2	211323161	A	G	0.221867	-0.103418	0.0215032	1.5e-06	GCST90032282	23.1306
rs113732002	2	232982170	C	A	0.0682663	0.202097	0.0356882	1.5e-08	GCST90032282	32.0679
rs9879309	3	140761393	C	A	0.303574	0.0881484	0.0196167	7e-06	GCST90032282	20.1919
rs1491836	7	154564591	G	A	0.304979	-0.0933152	0.0192791	1.3e-06	GCST90032282	23.4278
rs7845569	8	103930955	A	C	0.0669583	0.160715	0.0361333	8.7e-06	GCST90032282	19.7832
rs34575286	9	68743577	T	A	0.317247	0.0930241	0.0193287	1.5e-06	GCST90032282	23.1625
rs138926794	9	90874959	G	C	0.0120168	0.38644	0.0827154	3e-06	GCST90032282	21.8269
rs117186187	10	129381313	A	G	0.0204082	0.295153	0.0636661	3.6e-06	GCST90032282	21.4921
rs72862367	11	10611905	T	A	0.089748	0.15513	0.0314898	8.4e-07	GCST90032282	24.269
rs1715444	11	118145558	G	T	0.442879	-0.0837411	0.0180142	3.3e-06	GCST90032282	21.6096
rs6538367	12	92959010	A	C	0.0636013	0.174774	0.0366911	1.9e-06	GCST90032282	22.6899
rs12431642	14	22382358	G	A	0.269121	-0.089461	0.0201172	8.7e-06	GCST90032282	19.7757
rs8037071	15	66803291	C	A	0.251148	-0.0972068	0.0208866	3.3e-06	GCST90032282	21.66
rs143155339	16	62592458	G	A	0.0295963	0.237405	0.0532986	8.4e-06	GCST90032282	19.8403
rs11149701	16	84946735	A	G	0.108286	0.135369	0.0293644	4e-06	GCST90032282	21.2518
rs12937830	17	68338167	C	T	0.075475	0.15813	0.0343259	4.1e-06	GCST90032282	21.2219
rs17797837	18	24268785	T	C	0.138491	0.120186	0.0262205	4.6e-06	GCST90032282	21.01
rs6566292	18	67538713	G	A	0.368847	-0.0878332	0.0186653	2.5e-06	GCST90032282	22.1436
rs77600851	18	70940747	A	T	0.0581809	-0.17728	0.0384909	4.1e-06	GCST90032282	21.2131
rs75822002	1	175895129	T	C	0.022471	0.280655	0.0620487	6.1e-06	GCST90032283	20.4588
rs1579597	2	211323161	A	G	0.221867	-0.105758	0.0221901	1.9e-06	GCST90032283	22.7147
rs113732002	2	232982170	C	A	0.0682663	0.206204	0.0368283	2.2e-08	GCST90032283	31.3495
rs1491836	7	154564591	G	A	0.304979	-0.0958151	0.0198947	1.5e-06	GCST90032283	23.1949
rs34575286	9	68743577	T	A	0.317247	0.0934879	0.0199459	2.8e-06	GCST90032283	21.9687
rs12335518	9	105433905	C	A	0.00976431	0.434197	0.0935736	3.5e-06	GCST90032283	21.5311
rs143700581	10	16233955	G	A	0.0182402	0.310671	0.0687742	6.3e-06	GCST90032283	20.4056
rs147387898	10	129355730	T	C	0.020299	0.318161	0.0658178	1.3e-06	GCST90032283	23.3672
rs72862367	11	10611905	T	A	0.089748	0.158019	0.032495	1.2e-06	GCST90032283	23.6475
rs1715444	11	118145558	G	T	0.442879	-0.0882212	0.0185892	2.1e-06	GCST90032283	22.5229
rs10507024	12	93017912	A	G	0.0612914	0.189476	0.0385653	9e-07	GCST90032283	24.1388
rs11616248	13	113623723	T	C	0.0953469	-0.139466	0.0314607	9.3e-06	GCST90032283	19.6517
rs8037071	15	66803291	C	A	0.251148	-0.10543	0.0215538	1e-06	GCST90032283	23.9266
rs143155339	16	62592458	G	A	0.0295963	0.256012	0.055001	3.2e-06	GCST90032283	21.666
rs11149701	16	84946735	A	G	0.108286	0.138393	0.0303024	4.9e-06	GCST90032283	20.8581
rs12937830	17	68338167	C	T	0.075475	0.171505	0.0354243	1.3e-06	GCST90032283	23.4396
rs12962504	18	23104725	A	G	0.114899	0.128343	0.0288723	8.8e-06	GCST90032283	19.7598
rs34905250	18	67554995	A	G	0.372669	-0.0855501	0.0191523	7.9e-06	GCST90032283	19.9526
rs7538105	1	7071276	A	T	0.37677	0.0472405	0.0102766	4.3e-06	GCST90032284	21.1315
rs10187450	2	141931247	G	A	0.0464195	0.106596	0.023585	6.2e-06	GCST90032284	20.4273
rs80223027	2	201886254	T	C	0.0493858	0.10185	0.0226755	7.1e-06	GCST90032284	20.1748
rs13072510	3	32581041	A	G	0.268895	0.0500718	0.011146	7e-06	GCST90032284	20.1813
rs113441737	3	46722730	A	G	0.068306	-0.0880091	0.0195255	6.6e-06	GCST90032284	20.3166
rs77244071	3	115007837	A	G	0.036272	0.152552	0.0266238	1e-08	GCST90032284	32.8319
rs4834755	4	119146089	G	A	0.0472143	0.109182	0.0231276	2.3e-06	GCST90032284	22.2865
rs115771335	5	172129185	T	C	0.011722	0.211903	0.0455675	3.3e-06	GCST90032284	21.6254
rs9349718	6	54537705	T	G	0.0491184	0.111338	0.0226496	8.8e-07	GCST90032284	24.1638
rs34659627	7	155236419	G	C	0.0624348	-0.091	0.0205014	9e-06	GCST90032284	19.7022
rs75419746	8	57063756	T	C	0.0168663	0.174241	0.0383455	5.5e-06	GCST90032284	20.6477
rs4552980	9	75918438	G	A	0.237894	0.0556067	0.0117182	2.1e-06	GCST90032284	22.5181
rs1519423	11	23553838	T	C	0.489345	-0.0444795	0.00997748	8.3e-06	GCST90032284	19.8737
rs150640661	12	77684802	T	C	0.0126326	0.198356	0.0442497	7.4e-06	GCST90032284	20.0942
rs61254002	12	89273229	C	T	0.115444	-0.0705381	0.0155626	5.8e-06	GCST90032284	20.5439
rs8037071	15	66803291	C	A	0.251148	-0.0567707	0.0115609	9.1e-07	GCST90032284	24.1138
rs78003791	16	66070654	A	C	0.0576329	-0.103897	0.0215065	1.4e-06	GCST90032284	23.3382
rs138944693	17	8626394	T	C	0.0203204	-0.157083	0.0349566	7e-06	GCST90032284	20.193
rs72859865	17	70892568	A	T	0.143457	0.0638666	0.0142435	7.3e-06	GCST90032284	20.1055
rs5768869	22	46515579	G	C	0.270505	-0.0514964	0.0114612	7e-06	GCST90032284	20.188
rs139783923	1	150412392	A	G	0.0259028	0.213792	0.045467	2.6e-06	GCST90032285	22.1101
rs10181084	2	6294568	T	C	0.0925419	0.12454	0.0250009	6.3e-07	GCST90032285	24.8146
rs76762645	3	146873041	T	C	0.0614139	0.140586	0.0301868	3.2e-06	GCST90032285	21.6895
rs1158673	4	14377024	T	C	0.0772269	0.121745	0.027153	7.3e-06	GCST90032285	20.1033
rs140668348	4	67838367	C	T	0.0189713	0.252582	0.0530574	1.9e-06	GCST90032285	22.6628
rs114900215	4	71082901	C	T	0.0203011	0.272283	0.0506561	7.7e-08	GCST90032285	28.892
rs13167538	5	179641191	T	C	0.171384	0.0916143	0.0193745	2.3e-06	GCST90032285	22.3597
rs12533035	7	140358576	A	G	0.0344037	0.176471	0.0397109	8.8e-06	GCST90032285	19.7482
rs112455777	8	25654004	G	C	0.0102386	0.323529	0.0721376	7.3e-06	GCST90032285	20.1142
rs71510287	9	89049343	G	A	0.101549	0.108747	0.0238924	5.3e-06	GCST90032285	20.7164
rs61738476	9	124856473	T	C	0.0272972	0.2027	0.0442345	4.6e-06	GCST90032285	20.9984
rs1975417	10	3464499	A	C	0.394741	0.0688068	0.0148063	3.4e-06	GCST90032285	21.5958
rs17012415	12	84788974	G	T	0.0193896	0.244064	0.0525947	3.5e-06	GCST90032285	21.5339
rs77389395	13	71017673	C	T	0.0494866	0.158799	0.0336312	2.3e-06	GCST90032285	22.2952
rs2351243	13	90931840	T	C	0.0408969	0.187212	0.0356821	1.5e-07	GCST90032285	27.5275
rs17605038	17	47224732	A	G	0.120271	0.101779	0.0222164	4.6e-06	GCST90032285	20.9879
rs72874798	18	24515947	T	C	0.0211031	-0.23082	0.0504788	4.8e-06	GCST90032285	20.9088
rs12607917	18	62428753	C	T	0.325267	0.0708525	0.0156095	5.7e-06	GCST90032285	20.6031
rs915564	21	34343837	T	C	0.297523	-0.0757114	0.0157439	1.5e-06	GCST90032285	23.1259
rs144853756	1	192475556	A	G	0.0243757	0.152423	0.0343622	9.2e-06	GCST90032286	19.6761
rs12406291	1	192660597	G	C	0.0317836	0.141576	0.0304003	3.2e-06	GCST90032286	21.6882
rs112653049	3	78247806	T	G	0.0181635	0.176783	0.0394789	7.5e-06	GCST90032286	20.0517
[truncated: 7,240 more rows]

## Sheet: Table S2
Table S2: Details of all the metabolites IVs that have been filtered.
SNP	chr	position	effect_allele	other_allele	effect_allele_frequency	beta	standard_error	p_value	trait	F statistic
rs7537155	1	18880127	A	G	0.199113	-0.0900652	0.019229	2.81588e-06	Carnitine levels	21.9328
rs78562549	2	36068755	T	G	0.00740514	0.394897	0.0881915	7.54445e-06	Carnitine levels	20.0451
rs4254516	2	112944230	C	G	0.455659	-0.0700485	0.0152171	4.15883e-06	Carnitine levels	21.185
rs12692101	2	129893296	T	A	0.444305	-0.0812856	0.0159379	3.3939e-07	Carnitine levels	26.0051
rs13026148	2	214649844	A	G	0.378223	-0.0706059	0.0158653	8.57356e-06	Carnitine levels	19.8006
rs73025372	3	15272857	G	A	0.0515375	0.157569	0.0346167	5.31831e-06	Carnitine levels	20.714
rs115168226	4	39615371	G	A	0.00618191	-0.446554	0.097039	4.18852e-06	Carnitine levels	21.1714
rs10006723	4	101752577	T	G	0.052858	0.170956	0.0345341	7.40711e-07	Carnitine levels	24.5
rs1511808	4	188424754	T	C	0.615503	-0.0697692	0.0157378	9.28299e-06	Carnitine levels	19.6487
rs7705826	5	132396764	G	T	0.833702	0.199276	0.0204928	2.37787e-22	Carnitine levels	94.5369
rs149235996	5	151340348	G	A	0.0120372	-0.56909	0.0700396	4.46387e-16	Carnitine levels	66.0037
rs72836546	6	14093088	T	C	0.23482	-0.0906795	0.0180707	5.22043e-07	Carnitine levels	25.1746
rs112819917	6	58310440	A	G	0.00817656	-0.438422	0.0855532	2.98241e-07	Carnitine levels	26.2546
rs13247874	7	73596112	T	C	0.190234	-0.103668	0.0195859	1.20324e-07	Carnitine levels	28.0089
rs78428648	8	115036848	A	G	0.0377174	0.179162	0.0400467	7.68304e-06	Carnitine levels	20.0102
rs79717472	9	120853883	G	A	0.0280471	-0.218081	0.0461728	2.32235e-06	Carnitine levels	22.3027
rs76187828	10	33762953	G	A	0.0930578	-0.117619	0.0264472	8.69448e-06	Carnitine levels	19.7738
rs10900223	10	45526183	C	T	0.250122	-0.105448	0.0176162	2.15271e-09	Carnitine levels	35.8217
rs10826332	10	59620508	A	T	0.0770596	-0.142187	0.0286481	6.9336e-07	Carnitine levels	24.6276
rs1171617	10	59707424	T	G	0.770118	0.443332	0.0179927	4.75726e-134	Carnitine levels	606.959
rs138190991	10	59984318	A	T	0.0301671	-0.212246	0.0448917	2.26798e-06	Carnitine levels	22.3481
rs55775057	11	20146362	A	G	0.150493	-0.0960378	0.0215564	8.38207e-06	Carnitine levels	19.8438
rs2512510	11	80402523	A	G	0.216759	-0.0870239	0.0186419	3.03877e-06	Carnitine levels	21.7867
rs76638161	11	109223591	T	C	0.0318954	0.192728	0.0434891	9.35172e-06	Carnitine levels	19.6346
rs2625939	12	94623634	T	C	0.228206	0.0859678	0.0183528	2.81073e-06	Carnitine levels	21.9362
rs1765260	15	79574005	A	G	0.153343	-0.0999797	0.0211507	2.27832e-06	Carnitine levels	22.3392
rs11871125	17	19529080	T	C	0.394949	0.072665	0.0157893	4.1814e-06	Carnitine levels	21.1748
rs73006619	19	20498107	C	A	0.0466597	-0.168203	0.0368665	5.05538e-06	Carnitine levels	20.8112
rs72638543	1	6935462	T	C	0.0417238	0.185887	0.0404404	4.29519e-06	Benzoate levels	21.1226
rs9943251	1	151944639	A	G	0.315014	0.0830144	0.0176575	2.58422e-06	Benzoate levels	22.0968
rs149187032	2	96874928	A	G	0.0116664	-0.341939	0.0762734	7.3576e-06	Benzoate levels	20.0924
rs186382517	2	127497198	C	T	0.00144389	1.05299	0.215383	1.01397e-06	Benzoate levels	23.895
rs141054369	2	198163971	T	C	0.00796594	-0.413333	0.0922709	7.47975e-06	Benzoate levels	20.061
rs62192967	2	241587764	T	A	0.0543493	-0.163284	0.0362749	6.7542e-06	Benzoate levels	20.2561
rs113989462	3	10119238	G	C	0.0159655	0.298062	0.0656385	5.5997e-06	Benzoate levels	20.6147
rs9863931	3	65029103	T	C	0.132697	-0.108363	0.0240017	6.33735e-06	Benzoate levels	20.3779
rs149023824	4	124909398	G	A	0.00253668	0.721556	0.162488	8.96732e-06	Benzoate levels	19.7142
rs11749139	5	76692142	G	T	0.0382593	-0.191343	0.0427947	7.77842e-06	Benzoate levels	19.986
rs73801273	5	167537696	T	C	0.0261245	0.243319	0.0511669	1.98052e-06	Benzoate levels	22.6076
rs117191976	8	7071429	T	G	0.00442784	0.561037	0.121863	4.14808e-06	Benzoate levels	21.1895
rs6468762	8	101217958	A	G	0.0144798	0.319567	0.068531	3.1148e-06	Benzoate levels	21.7386
rs11166865	8	138955456	A	C	0.700507	-0.0846751	0.018635	5.52263e-06	Benzoate levels	20.6411
rs181702052	11	133125620	C	G	0.00337001	0.703091	0.141266	6.455e-07	Benzoate levels	24.7645
rs533126002	13	103265932	C	T	0.00384615	0.600846	0.132243	5.53254e-06	Benzoate levels	20.6377
rs2749463	14	49018533	C	G	0.844828	-0.10725	0.022653	2.19626e-06	Benzoate levels	22.4091
rs11625375	14	85809056	T	C	0.965631	-0.204178	0.045214	6.30756e-06	Benzoate levels	20.387
rs11070230	15	39725132	G	A	0.971915	-0.230238	0.0500968	4.30982e-06	Benzoate levels	21.1162
rs62209511	21	23369148	T	C	0.0387693	-0.194544	0.0425626	4.85941e-06	Benzoate levels	20.8863
rs7525374	1	4693997	G	A	0.525656	0.0950368	0.0212325	7.60482e-06	Maltotriose levels	20.026
rs72670481	1	68255458	T	C	0.0444222	-0.287487	0.0506395	1.36972e-08	Maltotriose levels	32.2159
rs79441497	2	139973386	G	A	0.0274713	0.282649	0.0627987	6.76728e-06	Maltotriose levels	20.2491
rs147666382	2	209703171	A	G	0.0362508	-0.2699	0.0550729	9.54593e-07	Maltotriose levels	24.0073
rs113410972	3	134325888	A	G	0.135389	0.141264	0.0309121	4.88054e-06	Maltotriose levels	20.8746
rs9855944	3	141700065	A	G	0.360843	0.0992769	0.0216311	4.44236e-06	Maltotriose levels	21.0548
rs62317587	4	58402103	C	A	0.0101798	-0.475907	0.103471	4.23694e-06	Maltotriose levels	21.1456
rs75049736	5	66323556	G	A	0.0334302	-0.274871	0.0590191	3.20362e-06	Maltotriose levels	21.6813
rs117257402	7	83782516	T	C	0.00954654	0.523098	0.106839	9.77447e-07	Maltotriose levels	23.9618
rs150215008	8	99994779	T	C	0.044205	-0.229438	0.0505115	5.56468e-06	Maltotriose levels	20.6235
rs150000891	9	1931505	T	G	0.0219792	-0.322444	0.0705527	4.87109e-06	Maltotriose levels	20.8783
rs12340914	9	18511076	G	A	0.413842	0.0942204	0.0211623	8.49668e-06	Maltotriose levels	19.8142
rs1360005	10	95311303	C	T	0.510903	0.097467	0.0207116	2.52725e-06	Maltotriose levels	22.1361
rs72552153	11	123627498	A	G	0.0123004	-0.451935	0.0933029	1.27418e-06	Maltotriose levels	23.4517
rs3741902	12	5921136	C	T	0.201663	-0.113786	0.025745	9.88314e-06	Maltotriose levels	19.5256
rs1426466	12	107378790	C	T	0.801944	-0.114917	0.0260009	9.88191e-06	Maltotriose levels	19.5256
rs75183407	12	129779913	T	C	0.0230852	-0.330457	0.0688133	1.56907e-06	Maltotriose levels	23.0514
rs1230433	13	46195297	A	G	0.655467	-0.105534	0.021612	1.04432e-06	Maltotriose levels	23.8346
rs1254839	14	61953888	G	A	0.322023	-0.107757	0.0223276	1.39183e-06	Maltotriose levels	23.282
rs3935534	15	61386873	C	G	0.682113	-0.105364	0.0225011	2.83227e-06	Maltotriose levels	21.9174
rs78910814	15	82118868	C	T	0.036	-0.253193	0.055947	6.0231e-06	Maltotriose levels	20.4721
rs112191400	17	75101706	T	C	0.0864496	-0.162748	0.0365529	8.49127e-06	Maltotriose levels	19.8153
rs141782806	21	22791486	C	T	0.0169583	-0.367335	0.0795794	3.91306e-06	Maltotriose levels	21.2979
rs6006574	22	43905879	C	G	0.0282214	0.285259	0.0623725	4.7969e-06	Maltotriose levels	20.9076
rs6443435	3	177202726	C	T	0.555966	0.0729509	0.0155727	2.80605e-06	Hippurate levels	21.9396
rs114849156	4	106789058	A	G	0.0321241	0.19722	0.043393	5.49424e-06	Hippurate levels	20.6518
rs62326335	4	171966715	G	C	0.236388	-0.0890288	0.0182274	1.03783e-06	Hippurate levels	23.851
rs1505993	5	40519286	T	C	0.0219714	-0.24093	0.0524855	4.42373e-06	Hippurate levels	21.0668
rs76464474	5	124970733	T	G	0.00903651	0.398426	0.0814489	9.99571e-07	Hippurate levels	23.9232
rs375709482	6	114434155	T	C	0.0190974	-0.255607	0.0555964	4.27499e-06	Hippurate levels	21.1323
rs3779084	7	50501037	G	A	0.212634	0.0853795	0.0186386	4.63251e-06	Hippurate levels	20.9786
rs10106654	8	95891757	C	A	0.15585	0.0933587	0.0209933	8.70498e-06	Hippurate levels	19.7717
rs10818729	9	122609637	C	T	0.678724	-0.0744274	0.0165535	6.91823e-06	Hippurate levels	20.2107
rs2886306	9	133146393	T	C	0.645165	0.0716047	0.016209	9.98048e-06	Hippurate levels	19.5104
rs7073480	10	13172160	C	T	0.886196	0.121973	0.0241952	4.62648e-07	Hippurate levels	25.4076
rs12782560	10	31021128	T	C	0.0246989	0.224836	0.049354	5.2242e-06	Hippurate levels	20.7483
rs1271526	10	120838827	T	C	0.824509	0.0916728	0.0200283	4.71341e-06	Hippurate levels	20.9454
rs16909710	12	14111937	T	C	0.0418998	-0.19262	0.0384132	5.31941e-07	Hippurate levels	25.1383
rs1038161	12	75651631	A	T	0.396795	-0.0698072	0.0156983	8.71615e-06	Hippurate levels	19.7692
rs56266656	13	31286351	G	A	0.0243576	0.222284	0.0498262	8.15059e-06	Hippurate levels	19.8974
rs138633790	13	111879060	A	G	0.0243022	-0.220573	0.0497508	9.26909e-06	Hippurate levels	19.6517
rs117019913	14	50863493	A	G	0.0285926	0.204165	0.0459125	8.71489e-06	Hippurate levels	19.7695
rs72770519	16	22787037	A	G	0.162015	-0.0980699	0.0209321	2.79769e-06	Hippurate levels	21.9453
rs72782456	16	65558706	G	A	0.0718974	-0.132885	0.0298174	8.32618e-06	Hippurate levels	19.8567
rs6706818	2	56347297	G	A	0.297934	0.076177	0.0168437	6.10924e-06	Methionine sulfoxide levels	20.4488
rs146859626	2	185815120	C	T	0.0110218	-0.333664	0.0740513	6.61053e-06	Methionine sulfoxide levels	20.2978
rs114588795	2	207577160	G	C	0.00783813	0.384825	0.0865739	8.78741e-06	Methionine sulfoxide levels	19.7536
rs3138108	2	227802190	T	C	0.230257	0.0870865	0.0182194	1.75401e-06	Methionine sulfoxide levels	22.8417
rs162588	3	322415	A	G	0.212029	0.0843917	0.0189141	8.12626e-06	Methionine sulfoxide levels	19.9032
rs114314137	3	113140407	G	A	0.0085003	-0.37398	0.0844596	9.51482e-06	Methionine sulfoxide levels	19.6017
rs4862595	4	185925809	T	C	0.6944	0.0750216	0.0167234	7.25667e-06	Methionine sulfoxide levels	20.1195
rs7708674	5	61263052	T	C	0.0742635	-0.13605	0.0295137	4.032e-06	Methionine sulfoxide levels	21.2444
rs1116046	5	102243065	T	A	0.0777355	-0.132929	0.0291497	5.11035e-06	Methionine sulfoxide levels	20.7905
rs66676945	5	158982497	T	C	0.18189	0.0997286	0.0200715	6.74151e-07	Methionine sulfoxide levels	24.6817
rs112196227	6	96678263	T	A	0.0757631	0.131339	0.0291534	6.63451e-06	Methionine sulfoxide levels	20.291
rs113966925	7	130155762	T	C	0.0264921	0.214979	0.0483488	8.73154e-06	Methionine sulfoxide levels	19.7658
rs78631663	8	5080675	C	T	0.0180649	0.256598	0.0575554	8.26193e-06	Methionine sulfoxide levels	19.8714
rs12216870	8	9495449	T	C	0.0196162	-0.256812	0.0555271	3.74623e-06	Methionine sulfoxide levels	21.3853
rs74981086	9	26798495	A	G	0.0321797	-0.207867	0.044132	2.47574e-06	Methionine sulfoxide levels	22.1798
rs1020048	9	84052078	C	A	0.809931	-0.102991	0.0198761	2.19934e-07	Methionine sulfoxide levels	26.843
rs76954145	10	101716593	T	C	0.0434198	-0.192677	0.0380845	4.2103e-07	Methionine sulfoxide levels	25.5893
rs142260529	11	21700521	T	C	0.0147077	0.289855	0.0644979	6.9889e-06	Methionine sulfoxide levels	20.1913
rs78762284	12	110706960	A	G	0.14571	0.1179	0.0220764	9.26651e-08	Methionine sulfoxide levels	28.5145
rs12323117	13	20995088	C	T	0.11287	-0.107817	0.0242782	8.95865e-06	Methionine sulfoxide levels	19.7168
rs7990044	13	88053943	G	A	0.510057	0.0695317	0.0154663	6.93449e-06	Methionine sulfoxide levels	20.2063
rs112256623	17	46907811	A	G	0.0237401	-0.222873	0.0498876	7.91375e-06	Methionine sulfoxide levels	19.9537
rs72924553	18	31123298	G	A	0.0147202	0.29059	0.0641031	5.81041e-06	Methionine sulfoxide levels	20.5446
rs390784	19	43984037	T	G	0.464723	0.076227	0.0154744	8.39336e-07	Methionine sulfoxide levels	24.2597
rs146902454	20	51754403	C	T	0.0354437	-0.222442	0.0421167	1.2809e-07	Methionine sulfoxide levels	27.8881
rs57419073	22	48520065	A	G	0.0856622	-0.125118	0.0275801	5.71868e-06	Methionine sulfoxide levels	20.5751
rs4654393	1	29207925	A	G	0.43716	-0.0716015	0.0157954	5.8138e-06	Xanthurenate levels	20.5435
rs1339135	1	164891445	G	A	0.142632	-0.102275	0.0221736	3.97938e-06	Xanthurenate levels	21.2695
rs4952404	2	40333490	T	C	0.209216	0.0900816	0.0193387	3.1916e-06	Xanthurenate levels	21.6924
rs55953511	2	88277900	A	G	0.0251338	0.260906	0.0506967	2.65512e-07	Xanthurenate levels	26.4789
rs354710	2	143129515	T	C	0.587063	0.0973775	0.0160404	1.27297e-09	Xanthurenate levels	36.8449
rs4148325	2	233764663	T	C	0.326316	0.160369	0.0164451	1.81218e-22	Xanthurenate levels	95.0733
rs142739097	3	82428809	G	A	0.0170605	-0.281069	0.0600788	2.8921e-06	Xanthurenate levels	21.8814
rs74323113	4	110473158	T	G	0.0231871	0.240073	0.0515337	3.18436e-06	Xanthurenate levels	21.6968
rs80253618	4	169940405	A	G	0.114498	0.145764	0.0245961	3.09841e-09	Xanthurenate levels	35.1123
rs62344716	4	170071702	A	G	0.065916	-0.150456	0.0311209	1.33435e-06	Xanthurenate levels	23.3671
rs189750460	5	45640754	C	T	0.0313286	0.201137	0.044222	5.40694e-06	Xanthurenate levels	20.6823
rs115107012	5	108435076	A	G	0.00953162	0.355674	0.0792725	7.23249e-06	Xanthurenate levels	20.1257
rs2762353	6	25794203	G	A	0.556451	0.108263	0.0156013	3.93898e-12	Xanthurenate levels	48.1426
rs117446717	6	86716358	G	A	0.0107723	0.337234	0.0755884	8.14081e-06	Xanthurenate levels	19.8996
rs610480	6	139895926	G	A	0.764105	0.0847289	0.0185433	4.89465e-06	Xanthurenate levels	20.8728
rs148768795	6	150393911	A	G	0.0102144	-0.343757	0.0773679	8.86512e-06	Xanthurenate levels	19.7366
rs41294573	10	5983272	T	C	0.0615182	0.148756	0.0320487	3.45762e-06	Xanthurenate levels	21.5387
rs76961499	10	123940473	T	C	0.0443616	-0.174429	0.0379757	4.36543e-06	Xanthurenate levels	21.092
rs10901595	10	126332367	T	C	0.205555	-0.0850013	0.0190317	7.95847e-06	Xanthurenate levels	19.9428
rs11037948	11	44303357	C	G	0.45907	-0.0757183	0.0157914	1.62757e-06	Xanthurenate levels	22.9854
rs75152214	11	64543641	A	G	0.0494948	-0.1598	0.0360557	9.33471e-06	Xanthurenate levels	19.638
rs117776343	14	91044447	C	A	0.0229805	-0.254301	0.0519299	9.73115e-07	Xanthurenate levels	23.9746
rs10518870	15	56725690	G	A	0.559125	0.0728152	0.0159215	4.79876e-06	Xanthurenate levels	20.9106
rs150456440	16	1787443	A	G	0.0283656	-0.207866	0.0469472	9.52642e-06	Xanthurenate levels	19.5992
rs8058114	16	12603772	A	G	0.167555	0.0980895	0.0207577	2.29605e-06	Xanthurenate levels	22.3243
rs13038820	20	38613187	A	G	0.152841	-0.108314	0.0216513	5.65531e-07	Xanthurenate levels	25.0203
rs182387902	1	7573804	T	C	0.0100683	-0.469348	0.0920617	3.42909e-07	N-alpha-acetylornithine levels	25.9823
rs10168931	2	73650092	A	G	0.237802	0.203073	0.02127	1.32992e-21	N-alpha-acetylornithine levels	91.1201
rs758072	2	241144457	T	G	0.0731357	0.171213	0.0359573	1.92102e-06	N-alpha-acetylornithine levels	22.6644
rs6846979	4	47755798	G	A	0.216337	0.101172	0.0223797	6.1633e-06	N-alpha-acetylornithine levels	20.4295
rs13184558	5	26807776	C	T	0.038115	0.215007	0.0481609	8.03104e-06	N-alpha-acetylornithine levels	19.9233
rs149122905	5	102029922	G	A	0.010359	0.414825	0.0905551	4.62956e-06	N-alpha-acetylornithine levels	20.9773
rs77556524	5	174783352	G	C	0.016622	-0.335972	0.0714166	2.54621e-06	N-alpha-acetylornithine levels	22.1235
rs17360657	6	36548250	C	T	0.0336427	0.238255	0.0504986	2.38105e-06	N-alpha-acetylornithine levels	22.2521
rs117299913	6	124610707	C	T	0.0263158	0.27471	0.0585098	2.66467e-06	N-alpha-acetylornithine levels	22.0362
rs4960616	7	154799440	C	T	0.06269	-0.187249	0.037458	5.76543e-07	N-alpha-acetylornithine levels	24.9801
rs145450037	8	6864294	C	A	0.0109299	-0.417245	0.0891187	2.84233e-06	N-alpha-acetylornithine levels	21.9124
rs117790062	8	113354078	T	C	0.0408473	0.207108	0.0466507	9.01451e-06	N-alpha-acetylornithine levels	19.7026
rs4430142	9	1956595	C	G	0.987774	-0.395874	0.0878042	6.52549e-06	N-alpha-acetylornithine levels	20.3202
rs13296886	9	81723130	G	C	0.0835143	-0.158395	0.0335323	2.31636e-06	N-alpha-acetylornithine levels	22.305
rs77300395	10	19535694	T	C	0.0258012	0.268952	0.0583612	4.05768e-06	N-alpha-acetylornithine levels	21.2298
rs80205778	11	61173072	A	G	0.00948461	0.467453	0.0945412	7.63638e-07	N-alpha-acetylornithine levels	24.4387
rs2125440	12	113905989	G	C	0.526382	0.0843011	0.0185782	5.6889e-06	N-alpha-acetylornithine levels	20.5828
rs76075534	14	26212334	T	C	0.0424259	-0.205346	0.0457631	7.21786e-06	N-alpha-acetylornithine levels	20.1274
rs117413891	16	13482830	T	C	0.016178	0.333876	0.0723372	3.92063e-06	N-alpha-acetylornithine levels	21.2957
rs62053878	17	13932613	T	C	0.0191106	-0.307882	0.0672143	4.63646e-06	N-alpha-acetylornithine levels	20.9744
rs8084246	18	11772231	A	G	0.281514	0.101796	0.02024	4.91927e-07	N-alpha-acetylornithine levels	25.2863
rs6507370	18	40588675	C	T	0.373838	0.0923915	0.0189886	1.14088e-06	N-alpha-acetylornithine levels	23.6659
rs9981625	21	43355398	C	G	0.372672	-0.0899526	0.0201886	8.36509e-06	N-alpha-acetylornithine levels	19.8454
rs114734560	1	33744394	T	C	0.0102702	-0.35764	0.076823	3.23383e-06	3-methylhistidine levels	21.6673
rs7516441	1	59674575	A	G	0.117381	0.109101	0.0246539	9.63078e-06	3-methylhistidine levels	19.5786
rs12138831	1	78644960	T	G	0.0257563	-0.223214	0.0486608	4.4935e-06	3-methylhistidine levels	21.0368
rs2797978	1	101465337	C	T	0.0929542	0.120013	0.0263768	5.36565e-06	3-methylhistidine levels	20.697
rs72879030	2	47207061	C	G	0.106939	-0.116576	0.0252142	3.77474e-06	3-methylhistidine levels	21.3709
rs752834	2	111041081	A	G	0.194184	0.0925549	0.0194528	1.95589e-06	3-methylhistidine levels	22.6324
rs10181994	2	126725507	T	A	0.691427	0.0821837	0.0169317	1.21096e-06	3-methylhistidine levels	23.554
rs185076690	2	142733050	T	C	0.0259039	0.211694	0.0478147	9.53817e-06	3-methylhistidine levels	19.597
rs73035811	3	15056914	A	G	0.0916234	0.121144	0.0268809	6.58475e-06	3-methylhistidine levels	20.3054
rs146846950	3	113457137	A	G	0.00404492	-0.535769	0.120898	9.35434e-06	3-methylhistidine levels	19.6342
rs10014780	4	66474932	G	A	0.159583	-0.0956574	0.0209224	4.83094e-06	3-methylhistidine levels	20.8982
rs75256283	4	113333758	A	T	0.0592049	0.156459	0.0328215	1.87007e-06	3-methylhistidine levels	22.7185
rs1857803	5	102634283	C	T	0.265217	-0.0823134	0.017447	2.38263e-06	3-methylhistidine levels	22.2533
rs2518573	6	53134058	G	T	0.738791	0.0801615	0.017558	4.98237e-06	3-methylhistidine levels	20.839
rs7746774	6	139030342	G	A	0.144171	-0.10469	0.021704	1.41037e-06	3-methylhistidine levels	23.2609
rs117090299	7	86214632	C	T	0.0137094	-0.295449	0.0654447	6.34695e-06	3-methylhistidine levels	20.3756
rs13234372	7	110247043	A	G	0.309524	-0.0821865	0.0166991	8.58358e-07	3-methylhistidine levels	24.2164
rs17670800	8	69901423	A	G	0.205669	0.0880673	0.0190393	3.73616e-06	3-methylhistidine levels	21.3906
rs10966648	9	2512056	T	C	0.745054	-0.0937684	0.0178574	1.51321e-07	3-methylhistidine levels	27.5659
rs75782963	9	77448309	A	G	0.0271103	0.209933	0.0472735	8.96138e-06	3-methylhistidine levels	19.7161
rs12553086	9	131750885	G	T	0.0669778	0.14967	0.0307172	1.1018e-06	3-methylhistidine levels	23.7357
rs72997812	11	112790715	A	G	0.174747	0.0913382	0.0202172	6.24738e-06	3-methylhistidine levels	20.406
rs4142196	13	76692299	A	C	0.739059	-0.0772398	0.0173893	8.92094e-06	3-methylhistidine levels	19.7248
rs9910668	17	80083264	C	A	0.675224	0.0739981	0.0163504	6.01742e-06	3-methylhistidine levels	20.4776
rs11872731	18	4592009	A	G	0.0719668	0.135492	0.0304621	8.67197e-06	3-methylhistidine levels	19.7789
rs149807477	19	32596526	T	C	0.0171107	-0.26129	0.0590671	9.70658e-06	3-methylhistidine levels	19.5636
rs117771460	19	39659519	A	G	0.0170496	0.264482	0.0597176	9.47246e-06	3-methylhistidine levels	19.6102
rs138750865	19	40182613	T	C	0.0259304	0.229043	0.0483745	2.19298e-06	3-methylhistidine levels	22.4128
rs28631199	1	954724	A	G	0.24412	0.0807118	0.0179643	7.02641e-06	Glycerophosphorylcholine (GPC) levels	20.1812
rs77692382	1	39941043	T	C	0.249324	0.124343	0.0177226	2.28252e-12	Glycerophosphorylcholine (GPC) levels	49.2132
rs74814187	1	177105662	T	C	0.0546213	0.158928	0.0336247	2.28402e-06	Glycerophosphorylcholine (GPC) levels	22.3346
rs3738976	2	44931099	T	C	0.151338	-0.0972846	0.0213799	5.35738e-06	Glycerophosphorylcholine (GPC) levels	20.7
rs112779076	2	166358699	C	T	0.0536218	0.15285	0.0344046	8.88357e-06	Glycerophosphorylcholine (GPC) levels	19.733
rs75158623	3	2655900	A	T	0.0607305	0.144058	0.0320058	6.76327e-06	Glycerophosphorylcholine (GPC) levels	20.254
rs143156137	3	182722675	T	C	0.0166342	0.270431	0.059272	5.05379e-06	Glycerophosphorylcholine (GPC) levels	20.8117
rs74420163	4	19053740	T	C	0.0368812	0.18549	0.0409257	5.8326e-06	Glycerophosphorylcholine (GPC) levels	20.5373
rs192566258	4	54022678	A	T	0.0104651	-0.339794	0.0755404	6.85374e-06	Glycerophosphorylcholine (GPC) levels	20.2287
rs112211203	5	56528571	T	G	0.0220984	0.234246	0.0515822	5.59308e-06	Glycerophosphorylcholine (GPC) levels	20.6176
rs4715365	6	52926962	T	C	0.0518449	0.16235	0.0350163	3.5449e-06	Glycerophosphorylcholine (GPC) levels	21.4911
rs117793976	6	75108106	C	G	0.0095729	-0.352368	0.0785058	7.17504e-06	Glycerophosphorylcholine (GPC) levels	20.1411
rs9487777	6	111985317	C	G	0.0187874	-0.273645	0.0563802	1.21261e-06	Glycerophosphorylcholine (GPC) levels	23.5514
rs11773889	7	36298980	T	C	0.221719	-0.0874834	0.0185441	2.38644e-06	Glycerophosphorylcholine (GPC) levels	22.2502
rs117605274	7	74687404	G	A	0.0127869	0.325951	0.0691481	2.43119e-06	Glycerophosphorylcholine (GPC) levels	22.2146
rs11783515	8	58407830	G	A	0.676129	-0.0742076	0.0165155	7.01584e-06	Glycerophosphorylcholine (GPC) levels	20.184
rs6981994	8	134660962	C	T	0.0174872	0.271135	0.0585165	3.59568e-06	Glycerophosphorylcholine (GPC) levels	21.4639
rs10816075	9	9247320	T	C	0.164771	0.0973711	0.0205632	2.18817e-06	Glycerophosphorylcholine (GPC) levels	22.4168
rs2015026	10	95999826	C	T	0.372436	-0.0725261	0.0160143	5.93109e-06	Glycerophosphorylcholine (GPC) levels	20.5053
rs665474	11	29415783	T	A	0.281624	0.0744593	0.0168561	9.99158e-06	Glycerophosphorylcholine (GPC) levels	19.5082
rs12800817	11	94286856	A	G	0.0394753	0.192118	0.0392089	9.59083e-07	Glycerophosphorylcholine (GPC) levels	24.0028
rs4980965	12	724252	C	T	0.448602	0.0708155	0.0158191	7.58431e-06	Glycerophosphorylcholine (GPC) levels	20.0349
rs149395329	12	44518480	C	T	0.035363	0.186141	0.0419148	8.95637e-06	Glycerophosphorylcholine (GPC) levels	19.7171
rs116900994	12	78358881	T	C	0.0468293	0.163415	0.036324	6.83363e-06	Glycerophosphorylcholine (GPC) levels	20.2344
rs71468473	12	131213698	T	C	0.166274	0.102458	0.0206861	7.30718e-07	Glycerophosphorylcholine (GPC) levels	24.5261
rs9510701	13	23324554	T	C	0.040562	0.173788	0.0386321	6.84247e-06	Glycerophosphorylcholine (GPC) levels	20.2319
rs75275697	14	39774970	A	G	0.0162096	0.269422	0.060459	8.3392e-06	Glycerophosphorylcholine (GPC) levels	19.8536
rs141866706	14	73791661	C	T	0.0108575	-0.348062	0.0740522	2.59877e-06	Glycerophosphorylcholine (GPC) levels	22.0867
rs557700	15	47790829	C	T	0.705143	0.0756793	0.016833	6.92818e-06	Glycerophosphorylcholine (GPC) levels	20.2081
rs117568432	15	65891098	T	G	0.0959356	0.114159	0.0257192	9.05148e-06	Glycerophosphorylcholine (GPC) levels	19.697
rs72803677	16	53774515	T	G	0.0142254	-0.301878	0.0649424	3.34525e-06	Glycerophosphorylcholine (GPC) levels	21.6023
rs16973477	16	71853478	G	A	0.151329	0.0952092	0.0213323	8.07672e-06	Glycerophosphorylcholine (GPC) levels	19.9148
rs8064391	17	81411346	G	A	0.984318	-0.291489	0.0626721	3.303e-06	Glycerophosphorylcholine (GPC) levels	21.6267
rs7526830	1	168675145	C	T	0.113773	0.11933	0.0256291	3.22345e-06	Phenylacetate levels	21.6725
rs76318294	1	230418611	G	T	0.084973	-0.131138	0.029682	9.95725e-06	Phenylacetate levels	19.5141
rs72825080	2	101434829	C	T	0.0592908	-0.15323	0.0342299	7.58803e-06	Phenylacetate levels	20.0333
rs76447789	3	25420254	G	A	0.00680658	-0.443571	0.0992982	7.93008e-06	Phenylacetate levels	19.949
rs3856733	3	42106201	G	C	0.300579	-0.0881978	0.0180229	9.89884e-07	Phenylacetate levels	23.941
rs1604572	3	131672868	G	C	0.317746	-0.0886552	0.0174741	3.90507e-07	Phenylacetate levels	25.7333
rs2632709	4	42371565	C	A	0.148365	0.104046	0.0228286	5.17192e-06	Phenylacetate levels	20.7668
rs189587	4	77578931	A	G	0.432367	0.0806004	0.0164433	9.50008e-07	Phenylacetate levels	24.02
rs145721291	4	149241086	T	C	0.00662204	0.453464	0.100866	6.93429e-06	Phenylacetate levels	20.2057
rs180982609	6	90966386	C	T	0.0051231	-0.500304	0.112894	9.35214e-06	Phenylacetate levels	19.6337
rs73057725	7	5394476	A	G	0.0350404	0.222167	0.0444899	5.92485e-07	Phenylacetate levels	24.9295
rs76151544	7	15762235	G	A	0.0227109	-0.249151	0.0549946	5.88542e-06	Phenylacetate levels	20.5193
rs148515684	11	32806391	A	G	0.0138573	0.329495	0.0697969	2.34952e-06	Phenylacetate levels	22.2793
rs3809205	12	22044817	C	T	0.0434628	0.182025	0.0399238	5.13238e-06	Phenylacetate levels	20.7814
rs150248294	12	56853738	A	G	0.0102142	-0.377677	0.080216	2.49851e-06	Phenylacetate levels	22.1613
rs112192402	12	68449464	A	G	0.0311454	0.227703	0.0474027	1.55855e-06	Phenylacetate levels	23.0679
rs78580580	12	104450374	C	A	0.017728	-0.294915	0.0614523	1.59391e-06	Phenylacetate levels	23.0247
rs8001043	13	34753839	C	T	0.693867	-0.0811984	0.0177149	4.57013e-06	Phenylacetate levels	21.0036
rs76379382	15	64997213	T	C	0.054898	-0.160195	0.0358753	7.99391e-06	Phenylacetate levels	19.9335
rs59532339	16	20568350	T	A	0.0235728	0.461097	0.0539542	1.2734e-17	Phenylacetate levels	73.0148
rs7196912	16	20589290	T	C	0.0315558	0.225688	0.0462149	1.04254e-06	Phenylacetate levels	23.8413
rs188124348	16	80540228	C	T	0.0125871	0.358611	0.0731176	9.36257e-07	Phenylacetate levels	24.0481
rs16943430	18	27277604	A	G	0.034759	-0.199229	0.0444659	7.44695e-06	Phenylacetate levels	20.0691
rs6566598	18	72270169	C	T	0.966004	-0.206029	0.0456208	6.2986e-06	Phenylacetate levels	20.3896
rs117291585	20	60269481	T	C	0.0241775	0.241913	0.052514	4.09221e-06	Phenylacetate levels	21.2151
rs1057157	22	42383012	C	T	0.356179	0.0763559	0.0171254	8.24826e-06	Phenylacetate levels	19.8738
rs6754181	2	29743514	C	T	0.840543	0.0910083	0.0204779	8.82143e-06	3-methyl-2-oxovalerate levels	19.7463
rs7660693	4	88307231	C	T	0.497027	0.0791272	0.0148481	9.86958e-08	3-methyl-2-oxovalerate levels	28.3926
rs77291466	5	60325998	C	T	0.0806922	-0.12259	0.0272328	6.74582e-06	3-methyl-2-oxovalerate levels	20.2591
rs12716450	5	93478693	T	C	0.0128564	0.295968	0.065473	6.17051e-06	3-methyl-2-oxovalerate levels	20.4296
rs34372879	6	41524417	C	T	0.148723	-0.0947061	0.0213272	8.96987e-06	3-methyl-2-oxovalerate levels	19.7144
rs56107485	6	156517427	C	A	0.0606153	-0.154962	0.0310005	5.77179e-07	3-methyl-2-oxovalerate levels	24.9809
rs62524533	8	134040089	A	G	0.101178	-0.110404	0.0244676	6.41459e-06	3-methyl-2-oxovalerate levels	20.3555
rs183718435	9	14739182	A	C	0.0067402	-0.411296	0.091854	7.54471e-06	3-methyl-2-oxovalerate levels	20.0451
rs11791075	9	83720430	T	A	0.752536	-0.0841116	0.0179331	2.72804e-06	3-methyl-2-oxovalerate levels	21.9936
rs58729469	11	36050283	T	C	0.159259	0.101193	0.0201862	5.35894e-07	3-methyl-2-oxovalerate levels	25.1239
rs145992024	12	24284993	T	C	0.0102986	-0.347476	0.0734813	2.2589e-06	3-methyl-2-oxovalerate levels	22.3558
rs142461926	14	25575454	G	A	0.026332	-0.220081	0.0468793	2.67075e-06	3-methyl-2-oxovalerate levels	22.0342
rs116943713	14	28618182	G	A	0.0274457	0.209966	0.0460722	5.18093e-06	3-methyl-2-oxovalerate levels	20.7642
rs142174598	17	34165541	C	G	0.00644455	-0.420915	0.0935419	6.80344e-06	3-methyl-2-oxovalerate levels	20.2428
rs77876488	18	10810833	T	C	0.0472576	-0.177185	0.0350913	4.43549e-07	3-methyl-2-oxovalerate levels	25.4888
rs6055350	20	858872	C	G	0.962906	-0.215685	0.0396894	5.50013e-08	3-methyl-2-oxovalerate levels	29.5247
rs58693102	21	40394897	A	G	0.0331267	-0.187799	0.0414491	5.87507e-06	3-methyl-2-oxovalerate levels	20.5235
rs116626434	1	83175694	A	G	0.0721524	-0.149526	0.0320676	3.11891e-06	Tartarate levels	21.7359
rs79983252	1	175616377	A	C	0.0301043	0.236427	0.0486249	1.16058e-06	Tartarate levels	23.6349
rs138430505	2	25955752	C	T	0.0178748	0.285026	0.0624394	4.9989e-06	Tartarate levels	20.8319
rs17026163	2	101829183	T	C	0.032701	-0.223964	0.0470413	1.92634e-06	Tartarate levels	22.6608
rs75583177	2	139887135	G	A	0.0701345	-0.145169	0.032432	7.60113e-06	Tartarate levels	20.0299
rs76501568	2	199095080	T	C	0.02066	-0.267429	0.0587195	5.2548e-06	Tartarate levels	20.7362
rs13089230	3	177836416	A	G	0.621953	0.0825424	0.0175787	2.65821e-06	Tartarate levels	22.0424
rs10004542	4	4718728	G	A	0.340258	0.0814848	0.0176888	4.09376e-06	Tartarate levels	21.2146
rs298392	5	74552072	T	C	0.28972	0.087711	0.0186612	2.59941e-06	Tartarate levels	22.0855
rs115272033	6	31883030	C	T	0.0492451	-0.170179	0.0381431	8.13534e-06	Tartarate levels	19.9002
rs628038	6	73615534	C	T	0.386617	-0.0783007	0.0170337	4.2902e-06	Tartarate levels	21.1247
rs10945808	6	162299162	T	C	0.0976838	-0.130904	0.0285309	4.47212e-06	Tartarate levels	21.0452
rs10247649	7	95586935	G	A	0.344838	-0.0826258	0.0178465	3.65988e-06	Tartarate levels	21.429
rs143000803	7	127307984	T	A	0.0112878	0.368352	0.0789907	3.11275e-06	Tartarate levels	21.7396
rs117483011	8	3339388	A	G	0.0595121	-0.157832	0.0354548	8.52127e-06	Tartarate levels	19.8115
rs2468877	8	113913215	A	T	0.56753	-0.0762559	0.0170977	8.19549e-06	Tartarate levels	19.8861
rs142959592	11	77121326	T	C	0.0106022	-0.373738	0.0817952	4.89608e-06	Tartarate levels	20.8716
rs77798428	15	58376202	A	G	0.0184793	-0.318661	0.0614021	2.10597e-07	Tartarate levels	26.9258
rs142997067	17	70342880	G	C	0.00388473	0.608221	0.134166	5.80553e-06	Tartarate levels	20.5454
rs9948951	18	8592790	A	G	0.184827	-0.0971868	0.0214343	5.78302e-06	Tartarate levels	20.5529
rs141660852	18	62365105	T	C	0.029224	0.228649	0.0493121	3.53868e-06	Tartarate levels	21.4936
rs146593632	21	22839328	T	C	0.010688	0.370018	0.0815327	5.67156e-06	Tartarate levels	20.5902
rs540278823	21	27170812	C	T	0.0322306	-0.210344	0.047106	7.99472e-06	Tartarate levels	19.9336
rs145406199	1	107260564	A	G	0.0101441	0.37263	0.0837642	8.64482e-06	Suberate (C8-DC) levels	19.7839
rs848290	2	58162047	T	A	0.068549	-0.165088	0.0330302	5.79013e-07	Suberate (C8-DC) levels	24.9737
rs189725310	2	208748506	T	C	0.0547126	-0.167962	0.0363969	3.9362e-06	Suberate (C8-DC) levels	21.2896
rs7616744	3	24740196	A	G	0.223816	-0.0876962	0.0198179	9.63944e-06	Suberate (C8-DC) levels	19.5758
rs11705994	3	73318930	T	C	0.0297142	0.218723	0.0493421	9.30183e-06	Suberate (C8-DC) levels	19.6439
rs4689177	4	4592747	T	C	0.144896	0.108829	0.023723	4.48615e-06	Suberate (C8-DC) levels	21.039
rs34357043	4	31925736	G	T	0.0233082	0.266628	0.0551228	1.31829e-06	Suberate (C8-DC) levels	23.3896
rs4695288	4	47852756	T	C	0.965304	0.200323	0.0453191	9.85766e-06	Suberate (C8-DC) levels	19.5332
rs78440527	4	101864890	G	A	0.0359116	0.199278	0.0447114	8.31185e-06	Suberate (C8-DC) levels	19.859
rs10008401	4	116858781	C	T	0.609542	0.0800086	0.0170477	2.68944e-06	Suberate (C8-DC) levels	22.0199
rs9313297	5	165978223	G	A	0.172813	0.0991772	0.0219344	6.13931e-06	Suberate (C8-DC) levels	20.4384
rs9406110	6	8236962	A	G	0.229681	-0.0894199	0.0200898	8.54658e-06	Suberate (C8-DC) levels	19.8057
rs539316238	6	18011466	T	C	0.0202821	-0.273918	0.059083	3.54953e-06	Suberate (C8-DC) levels	21.4877
rs6923178	6	79684023	G	C	0.119895	0.121756	0.025941	2.68478e-06	Suberate (C8-DC) levels	22.0233
rs6914551	6	106686831	C	T	0.011276	-0.366135	0.0791195	3.69883e-06	Suberate (C8-DC) levels	21.4087
rs141183746	6	163922203	C	A	0.0572184	0.161019	0.0364413	9.93437e-06	Suberate (C8-DC) levels	19.5182
rs17738405	7	3235891	C	T	0.0453877	-0.193637	0.0395206	9.60098e-07	Suberate (C8-DC) levels	23.9996
rs146529314	7	106007929	G	T	0.0147642	0.336938	0.0697181	1.34585e-06	Suberate (C8-DC) levels	23.3498
rs140580838	8	108977705	A	G	0.0145645	0.308493	0.0695392	9.15411e-06	Suberate (C8-DC) levels	19.6746
rs148863405	9	16581529	C	G	0.00217928	0.798698	0.178207	7.40014e-06	Suberate (C8-DC) levels	20.0812
rs12555229	9	135788065	G	C	0.250852	-0.0955533	0.0196317	1.13142e-06	Suberate (C8-DC) levels	23.6837
rs35904890	11	8649229	T	C	0.0284364	-0.227287	0.0499103	5.26594e-06	Suberate (C8-DC) levels	20.7321
rs11158833	14	70111694	G	A	0.759084	-0.0922378	0.0196709	2.74475e-06	Suberate (C8-DC) levels	21.9808
rs72777931	16	23857673	A	G	0.0147465	0.336072	0.0690214	1.12109e-06	Suberate (C8-DC) levels	23.7013
rs1551619	17	75889724	T	C	0.230903	-0.0957862	0.0197795	1.28083e-06	Suberate (C8-DC) levels	23.445
rs117499033	18	44998209	G	A	0.0142545	0.30721	0.0691456	8.87382e-06	Suberate (C8-DC) levels	19.734
rs191920017	22	22277644	A	G	0.00922782	-0.399312	0.0879247	5.58496e-06	Suberate (C8-DC) levels	20.6194
rs139663065	1	14402942	T	C	0.0148944	0.281865	0.0631701	8.11986e-06	5-hydroxylysine levels	19.9045
rs55700529	1	17851418	A	G	0.0170546	0.292762	0.0593343	8.05186e-07	5-hydroxylysine levels	24.3395
rs76751577	1	234308092	A	G	0.0116681	0.322064	0.0713328	6.333e-06	5-hydroxylysine levels	20.3798
rs78818599	2	179875859	G	T	0.0250279	-0.215533	0.0487937	9.99777e-06	5-hydroxylysine levels	19.5071
rs9341222	2	216664687	C	T	0.0234238	0.230094	0.0513898	7.55513e-06	5-hydroxylysine levels	20.0424
rs144429282	3	30096963	T	C	0.0119106	0.387083	0.0705729	4.13767e-08	5-hydroxylysine levels	30.0764
rs12499749	4	30325758	A	G	0.0455162	0.176873	0.0364889	1.25139e-06	5-hydroxylysine levels	23.4906
rs75233276	4	72366734	T	C	0.00972787	0.347685	0.0782868	8.94701e-06	5-hydroxylysine levels	19.7191
rs1040519	6	9542333	G	A	0.708369	-0.0818991	0.0168315	1.13978e-06	5-hydroxylysine levels	23.6704
rs1330804	6	113238996	A	G	0.405292	-0.0735292	0.0164301	7.63159e-06	5-hydroxylysine levels	20.0231
rs73248769	8	32271206	C	T	0.00837335	0.397814	0.0842519	2.33854e-06	5-hydroxylysine levels	22.2892
rs73429419	8	138372606	T	C	0.150779	-0.0978899	0.0214524	5.03982e-06	5-hydroxylysine levels	20.817
rs117462872	8	141957630	G	A	0.014046	0.286413	0.0645828	9.21479e-06	5-hydroxylysine levels	19.6628
rs140233308	9	81810718	T	G	0.0116409	0.320974	0.0719087	8.05839e-06	5-hydroxylysine levels	19.9191
rs999856	10	14019697	A	G	0.0257376	-0.215444	0.0485076	8.93524e-06	5-hydroxylysine levels	19.7216
rs10877499	12	61025502	C	T	0.212153	0.085716	0.0188366	5.35153e-06	5-hydroxylysine levels	20.702
rs41322846	12	96510327	C	G	0.0998263	0.113555	0.0256097	9.24784e-06	5-hydroxylysine levels	19.6561
rs532070914	12	124503617	C	T	0.00309636	0.625391	0.138228	6.05779e-06	5-hydroxylysine levels	20.4647
rs661331	13	29933975	T	A	0.103335	0.112287	0.025189	8.28197e-06	5-hydroxylysine levels	19.8669
rs17533872	13	41641427	T	C	0.424131	0.0752854	0.0158196	1.94553e-06	5-hydroxylysine levels	22.6425
rs1502069	13	86458070	T	C	0.764257	-0.0811985	0.0181157	7.38717e-06	5-hydroxylysine levels	20.0853
rs9559451	13	108973515	C	T	0.664775	-0.0752947	0.0165065	5.07846e-06	5-hydroxylysine levels	20.8023
rs3819547	14	72465045	C	G	0.0878938	-0.124927	0.0272675	4.61627e-06	5-hydroxylysine levels	20.9853
rs58374597	15	78417591	A	T	0.0158799	0.610277	0.0609732	1.39229e-23	5-hydroxylysine levels	100.154
rs6495304	15	78508074	A	G	0.973048	0.266767	0.0475445	2.01281e-08	5-hydroxylysine levels	31.4743
rs3885951	15	78533575	G	A	0.0990508	0.578606	0.0249628	7.46543e-119	5-hydroxylysine levels	537.121
rs74582811	15	78966596	G	A	0.0289046	0.227003	0.0458676	7.45581e-07	5-hydroxylysine levels	24.4875
rs12901358	15	98630252	C	T	0.387751	0.070543	0.0157671	7.67443e-06	5-hydroxylysine levels	20.0123
rs113983401	16	87637966	C	G	0.0498823	0.161297	0.0354213	5.27173e-06	5-hydroxylysine levels	20.7308
rs115469488	22	22766918	A	G	0.00284936	-0.663355	0.14407	4.13661e-06	5-hydroxylysine levels	21.1952
rs191187061	1	156527256	T	C	0.0178844	-0.304207	0.0586874	2.1775e-07	3-phenylpropionate hydrocinnamate levels	26.862
rs112307471	1	204454067	A	G	0.0250225	-0.238964	0.0506661	2.40006e-06	3-phenylpropionate hydrocinnamate levels	22.2393
rs75223710	1	246124049	T	C	0.0257673	-0.219819	0.0494675	8.84241e-06	3-phenylpropionate hydrocinnamate levels	19.7415
rs145409686	2	28328582	C	T	0.0041228	-0.550427	0.120275	4.73054e-06	3-phenylpropionate hydrocinnamate levels	20.9382
rs17767728	2	133697804	C	T	0.194635	0.0909404	0.0194777	3.02745e-06	3-phenylpropionate hydrocinnamate levels	21.7936
rs74432647	2	224858109	T	C	0.0724275	0.150663	0.0304065	7.23414e-07	3-phenylpropionate hydrocinnamate levels	24.5454
rs78674307	3	43525745	G	T	0.0557029	-0.150826	0.0340435	9.40626e-06	3-phenylpropionate hydrocinnamate levels	19.6234
rs77831208	3	110665898	T	C	0.0208412	0.249552	0.0549664	5.62337e-06	3-phenylpropionate hydrocinnamate levels	20.6071
rs187719086	4	46001728	T	C	0.0137168	-0.29344	0.0662578	9.47782e-06	3-phenylpropionate hydrocinnamate levels	19.609
rs146175767	4	86073341	T	C	0.0945706	-0.121342	0.0264241	4.38776e-06	3-phenylpropionate hydrocinnamate levels	21.082
rs116511059	5	27584519	T	C	0.0094268	0.400938	0.0799895	5.37602e-07	3-phenylpropionate hydrocinnamate levels	25.1176
rs73478203	6	79617290	G	A	0.230375	0.0825426	0.0184542	7.71921e-06	3-phenylpropionate hydrocinnamate levels	20.0012
rs147941428	7	5766027	G	A	0.0130043	-0.340237	0.0690333	8.28252e-07	3-phenylpropionate hydrocinnamate levels	24.2849
rs13283163	9	3389660	A	G	0.0526149	0.170526	0.0347529	9.25742e-07	3-phenylpropionate hydrocinnamate levels	24.0707
rs141685561	11	23891620	T	C	0.0739347	-0.143423	0.0298661	1.56938e-06	3-phenylpropionate hydrocinnamate levels	23.0553
rs2186671	11	109407701	G	A	0.448059	-0.0760014	0.016068	2.24527e-06	3-phenylpropionate hydrocinnamate levels	22.3671
rs9510299	13	22714494	C	G	0.359614	-0.0736478	0.01656	8.69424e-06	3-phenylpropionate hydrocinnamate levels	19.7738
rs79970883	13	84382959	T	C	0.042993	-0.195098	0.03888	5.2225e-07	3-phenylpropionate hydrocinnamate levels	25.1735
rs112423294	14	48833025	A	G	0.00782144	-0.402137	0.0883872	5.37163e-06	3-phenylpropionate hydrocinnamate levels	20.6947
rs12929353	16	1189810	A	G	0.00898891	-0.396283	0.0827237	1.6642e-06	3-phenylpropionate hydrocinnamate levels	22.9425
rs148153141	16	20426589	G	A	0.0199163	-0.27871	0.0551887	4.41503e-07	3-phenylpropionate hydrocinnamate levels	25.4974
rs34927101	16	20433373	T	C	0.0178774	0.294909	0.0587005	5.06156e-07	3-phenylpropionate hydrocinnamate levels	25.2338
rs62058082	17	12879352	T	C	0.168677	-0.105084	0.0220071	1.7969e-06	3-phenylpropionate hydrocinnamate levels	22.7949
rs112264683	18	1098668	C	T	0.00914634	0.368503	0.0824753	7.89377e-06	3-phenylpropionate hydrocinnamate levels	19.9583
rs10073658	18	51743877	G	A	0.136043	0.104011	0.0231405	6.96524e-06	3-phenylpropionate hydrocinnamate levels	20.1978
rs143985394	19	14838555	G	A	0.0216392	-0.240823	0.0541185	8.59042e-06	3-phenylpropionate hydrocinnamate levels	19.7968
rs4812445	20	40610096	G	A	0.253933	-0.0994662	0.0192108	2.24745e-07	3-phenylpropionate hydrocinnamate levels	26.801
rs9988529	1	63194695	C	T	0.042129	-0.180183	0.036929	1.06523e-06	Kynurenine levels	23.8006
rs79435381	1	75842746	A	G	0.0418438	-0.166018	0.0368091	6.4752e-06	Kynurenine levels	20.3374
rs61825638	1	241550102	T	C	0.246402	0.130031	0.0171027	2.89497e-14	Kynurenine levels	57.7908
rs55709807	2	137960969	A	G	0.0356445	0.178987	0.0395664	6.07661e-06	Kynurenine levels	20.459
rs6440053	3	141940670	A	T	0.842367	0.0964971	0.0204102	2.26858e-06	Kynurenine levels	22.3475
rs9821445	3	184219831	C	T	0.147783	0.0994985	0.0206581	1.46142e-06	Kynurenine levels	23.1925
rs116794445	5	13501913	A	G	0.0110504	-0.322608	0.0709539	5.44861e-06	Kynurenine levels	20.6677
rs10516101	5	173639728	T	C	0.0812102	-0.123617	0.0269608	4.53863e-06	Kynurenine levels	21.0177
rs17240098	6	52270924	T	G	0.0553582	0.148969	0.0327399	5.36261e-06	Kynurenine levels	20.6982
rs17287314	7	105966054	A	T	0.297359	-0.0741746	0.0165025	6.96562e-06	Kynurenine levels	20.1979
rs10216901	8	39947074	T	C	0.372432	-0.092585	0.0153069	1.4614e-09	Kynurenine levels	36.5764
rs55879891	8	127356687	A	C	0.137167	0.101148	0.0215999	2.83001e-06	Kynurenine levels	21.9233
rs72761290	9	130403493	A	C	0.0752681	0.135722	0.0286233	2.11975e-06	Kynurenine levels	22.4779
rs6481144	10	55140633	C	A	0.971072	-0.21192	0.0450635	2.56748e-06	Kynurenine levels	22.11
rs10883982	10	104214575	C	A	0.22765	-0.0787528	0.0174501	6.39098e-06	Kynurenine levels	20.3625
rs11055387	12	13367062	C	G	0.0566212	-0.145349	0.0321909	6.32541e-06	Kynurenine levels	20.3823
rs3184504	12	111446804	C	T	0.513669	-0.108142	0.0148104	2.83947e-13	Kynurenine levels	53.3028
rs75973738	14	84718587	A	T	0.0423521	-0.194072	0.0374159	2.13841e-07	Kynurenine levels	26.8973
rs35223481	14	94546420	A	T	0.112435	-0.105966	0.0235442	6.77162e-06	Kynurenine levels	20.2516
rs9933330	16	20355488	T	C	0.180459	-0.103406	0.0193124	8.58377e-08	Kynurenine levels	28.6625
rs72789484	16	75786534	A	G	0.0546991	-0.144555	0.0325854	9.15605e-06	Kynurenine levels	19.675
rs6540080	16	87784963	A	G	0.287217	-0.107927	0.0164258	5.01151e-11	Kynurenine levels	43.162
rs4843270	16	87844466	A	C	0.265349	0.205627	0.0165261	1.53431e-35	Kynurenine levels	154.78
rs9909552	17	36834695	G	C	0.37961	0.0692728	0.0155536	8.43552e-06	Kynurenine levels	19.8316
rs34519073	22	49143607	A	G	0.311375	0.071803	0.0160729	7.92019e-06	Kynurenine levels	19.9522
rs12070599	1	166530566	A	G	0.31028	-0.0833283	0.0173446	1.55314e-06	N-acetylglutamate levels	23.0752
rs79132971	2	3293263	A	C	0.0725952	0.132736	0.0296366	7.50724e-06	N-acetylglutamate levels	20.0544
rs10168931	2	73650092	A	G	0.224014	0.123014	0.0183105	1.83992e-11	N-acetylglutamate levels	45.1229
rs148804382	3	52078217	A	C	0.0103166	0.395956	0.0769657	2.68117e-07	N-acetylglutamate levels	26.4599
rs76105072	4	157967616	C	T	0.0402336	0.178385	0.0390113	4.81571e-06	N-acetylglutamate levels	20.9038
rs186654219	5	64819753	A	G	0.0103212	0.36491	0.0767441	1.98548e-06	N-acetylglutamate levels	22.6032
rs187543759	6	77383611	C	T	0.0110081	-0.329606	0.0734255	7.15653e-06	N-acetylglutamate levels	20.1458
rs10872573	6	100362746	C	T	0.723072	-0.0805091	0.0174765	4.09071e-06	N-acetylglutamate levels	21.2163
rs148895950	7	118109730	G	T	0.0133051	-0.297994	0.0670282	8.75659e-06	N-acetylglutamate levels	19.7601
rs10957056	8	58487627	C	A	0.191407	0.087937	0.0197421	8.41709e-06	N-acetylglutamate levels	19.8356
rs116233634	9	14712674	G	A	0.0158761	0.279475	0.0616153	5.73854e-06	N-acetylglutamate levels	20.5683
rs12554315	9	26390175	A	T	0.0556449	0.155318	0.0339765	4.84654e-06	N-acetylglutamate levels	20.8918
rs4336667	9	105978380	A	G	0.567883	-0.0726878	0.0157023	3.67215e-06	N-acetylglutamate levels	21.4232
rs2265815	9	127531312	G	A	0.820119	0.0912856	0.0200603	5.35021e-06	N-acetylglutamate levels	20.7023
rs10762589	10	74229994	T	C	0.752636	-0.0883667	0.017702	5.97844e-07	N-acetylglutamate levels	24.9127
rs2803552	10	86543369	C	T	0.96381	-0.205145	0.0419759	1.02278e-06	N-acetylglutamate levels	23.8787
rs60665648	13	41455862	C	T	0.0195022	-0.261085	0.0554528	2.49863e-06	N-acetylglutamate levels	22.1618
rs7154858	14	70529167	C	T	0.155615	0.0944413	0.0212157	8.52813e-06	N-acetylglutamate levels	19.8106
rs28690110	17	43990158	T	C	0.256755	-0.0796679	0.017735	7.05164e-06	N-acetylglutamate levels	20.174
rs10854172	20	46598884	C	T	0.187765	0.116341	0.01969	3.44954e-09	N-acetylglutamate levels	34.903
rs72650882	1	20713817	C	T	0.0394383	0.193643	0.0400346	1.31888e-06	Glycerol 3-phosphate levels	23.3898
rs56704741	1	21378351	C	T	0.344183	-0.104833	0.0165102	2.15937e-10	Glycerol 3-phosphate levels	40.3075
rs149344982	1	21563267	A	G	0.0133024	0.321236	0.0677323	2.10864e-06	Glycerol 3-phosphate levels	22.488
rs1780318	1	21569132	T	A	0.943146	0.448805	0.0333781	3.24475e-41	Glycerol 3-phosphate levels	180.753
rs6695630	1	39602239	G	C	0.12601	-0.110939	0.0235356	2.43304e-06	Glycerol 3-phosphate levels	22.2132
rs138201625	1	158472466	C	G	0.0129099	0.330102	0.0688063	1.6062e-06	Glycerol 3-phosphate levels	23.0109
rs16840029	1	240441410	A	G	0.0445551	0.170339	0.0376776	6.15552e-06	Glycerol 3-phosphate levels	20.4341
rs72852030	2	29222247	T	C	0.0168581	0.269297	0.0591747	5.34198e-06	Glycerol 3-phosphate levels	20.7055
rs149000340	2	207084178	T	C	0.0174881	-0.283142	0.059454	1.91329e-06	Glycerol 3-phosphate levels	22.6746
rs162416	3	324356	G	T	0.289002	0.0765529	0.0172667	9.26914e-06	Glycerol 3-phosphate levels	19.6516
rs113971921	4	108745728	T	C	0.166028	0.0971709	0.0213914	5.5584e-06	Glycerol 3-phosphate levels	20.6295
rs79393239	4	184336884	T	C	0.0279306	-0.213038	0.0470789	6.03565e-06	Glycerol 3-phosphate levels	20.4718
rs337370	5	177500083	T	C	0.519666	-0.0731129	0.0158083	3.74668e-06	Glycerol 3-phosphate levels	21.3851
rs143671553	6	76893247	G	A	0.0235791	-0.236422	0.0500149	2.27834e-06	Glycerol 3-phosphate levels	22.3394
rs118174096	6	112661622	T	C	0.0158449	-0.281275	0.06139	4.6107e-06	Glycerol 3-phosphate levels	20.9875
rs4709324	6	159442131	C	T	0.171541	-0.0959369	0.0210023	4.92582e-06	Glycerol 3-phosphate levels	20.8608
rs6945869	7	154196642	T	C	0.0389125	-0.18358	0.0411328	8.07826e-06	Glycerol 3-phosphate levels	19.9144
rs3750309	8	60876009	G	T	0.455985	0.0779824	0.015705	6.85374e-07	Glycerol 3-phosphate levels	24.6497
rs12770630	10	109776626	T	C	0.12587	-0.115058	0.0235144	9.92606e-07	Glycerol 3-phosphate levels	23.9365
rs118152300	10	120249022	T	G	0.0451781	0.167422	0.0374675	7.87849e-06	Glycerol 3-phosphate levels	19.9623
rs73499488	11	80347492	G	C	0.0231351	0.248377	0.0518527	1.66738e-06	Glycerol 3-phosphate levels	22.939
rs11603769	11	98185552	C	G	0.0240741	0.229614	0.0511828	7.25222e-06	Glycerol 3-phosphate levels	20.1207
rs117110311	11	107383264	C	G	0.005377	0.488462	0.106255	4.28443e-06	Glycerol 3-phosphate levels	21.1279
rs7968044	12	97298167	C	A	0.140581	-0.0992173	0.022321	8.78797e-06	Glycerol 3-phosphate levels	19.7534
rs75198564	12	125321224	G	A	0.180152	0.0914908	0.0201541	5.63715e-06	Glycerol 3-phosphate levels	20.6026
rs7319463	13	31418470	A	G	0.0285504	-0.217628	0.0465571	2.94778e-06	Glycerol 3-phosphate levels	21.845
rs10521085	16	7662319	T	C	0.108586	-0.113394	0.0249262	5.38568e-06	Glycerol 3-phosphate levels	20.6901
rs537609697	16	33920063	G	A	0.00853513	-0.424592	0.0873416	1.16631e-06	Glycerol 3-phosphate levels	23.6263
rs74622263	16	87361698	G	A	0.0567904	-0.148881	0.0334532	8.57032e-06	Glycerol 3-phosphate levels	19.8015
rs186366783	20	5516581	A	T	0.0223242	0.2955	0.0524575	1.76967e-08	Glycerol 3-phosphate levels	31.7244
rs186970614	20	42205095	C	G	0.00966006	0.354048	0.07965	8.78718e-06	Glycerol 3-phosphate levels	19.7536
rs3765719	1	3687327	C	T	0.0864132	0.126601	0.0281066	6.65872e-06	Imidazole lactate levels	20.2839
rs61774831	1	53879416	A	C	0.0119251	0.317674	0.0703736	6.35844e-06	Imidazole lactate levels	20.3722
rs490379	1	88252216	C	A	0.136264	-0.133215	0.0219505	1.28793e-09	Imidazole lactate levels	36.8224
rs7530513	1	88944228	A	G	0.50267	0.397623	0.0144873	7.70378e-166	Imidazole lactate levels	753.118
rs61798917	1	89040410	A	G	0.382142	0.0769112	0.0155656	7.76861e-07	Imidazole lactate levels	24.4086
rs7563086	2	46142357	T	C	0.0697089	0.14342	0.0297498	1.42921e-06	Imidazole lactate levels	23.2352
rs9878908	3	12260963	T	C	0.795375	-0.086292	0.0187632	4.24526e-06	Imidazole lactate levels	21.1457
rs150565193	3	26721560	T	C	0.0195122	-0.248798	0.0546598	5.32028e-06	Imidazole lactate levels	20.7135
rs116793365	3	37065699	G	A	0.0127972	-0.300561	0.0670653	7.40785e-06	Imidazole lactate levels	20.08
rs145281230	3	50205849	G	A	0.0105506	-0.439015	0.0738951	2.8318e-09	Imidazole lactate levels	35.2876
rs28410020	4	3849751	C	G	0.255178	0.0844789	0.0176684	1.74121e-06	Imidazole lactate levels	22.8558
rs2315488	4	139202403	A	G	0.220711	-0.0871675	0.0184136	2.20296e-06	Imidazole lactate levels	22.4041
rs72933650	6	105879701	T	C	0.0722807	0.132911	0.0300497	9.73273e-06	Imidazole lactate levels	19.5585
rs72943057	6	106574147	C	T	0.0234716	-0.219653	0.0494957	9.08721e-06	Imidazole lactate levels	19.6895
rs10277377	7	54909022	T	C	0.0950995	0.116516	0.0256952	5.77319e-06	Imidazole lactate levels	20.5571
rs149262976	7	79487462	C	T	0.00729306	0.405513	0.0885376	4.64715e-06	Imidazole lactate levels	20.9724
rs1441770	8	19899808	A	G	0.399513	-0.0757838	0.0157461	1.48783e-06	Imidazole lactate levels	23.158
rs2805103	9	128836618	A	T	0.70863	0.0969957	0.0168381	8.38658e-09	Imidazole lactate levels	33.1752
rs148327605	10	92225957	T	C	0.0658858	0.137958	0.0306471	6.74724e-06	Imidazole lactate levels	20.2586
rs4150575	11	18334919	T	C	0.688358	0.107027	0.0165673	1.04616e-10	Imidazole lactate levels	41.7232
rs10774021	12	240132	T	C	0.651353	0.194878	0.0158871	1.37213e-34	Imidazole lactate levels	150.429
rs146849590	12	89073057	C	A	0.00444851	-0.504435	0.114153	9.9186e-06	Imidazole lactate levels	19.5223
rs11076256	16	58718562	T	C	0.0774033	0.714384	0.0271182	6.11518e-153	Imidazole lactate levels	693.804
rs143277630	16	58781671	T	C	0.0475578	-0.312217	0.0355437	1.57688e-18	Imidazole lactate levels	77.1405
rs183176218	16	83825508	A	T	0.0392564	-0.173245	0.0390076	8.94059e-06	Imidazole lactate levels	19.7205
rs12601778	17	82233472	T	C	0.434368	-0.107145	0.0153104	2.59273e-12	Imidazole lactate levels	48.9627
rs11672362	19	43645748	T	C	0.0352009	0.184489	0.0415283	8.89242e-06	Imidazole lactate levels	19.7309
rs2229742	21	14966851	C	G	0.0999389	0.116801	0.0254704	4.52323e-06	Imidazole lactate levels	21.024
rs3737704	1	15487474	C	A	0.55384	-0.450808	0.0141416	1e-200	4-guanidinobutanoate levels	1015.97
rs11260738	1	16374298	A	G	0.508619	-0.0674824	0.014947	6.33838e-06	4-guanidinobutanoate levels	20.3782
rs12145688	1	16416847	G	T	0.404815	0.0783759	0.01516	2.34219e-07	4-guanidinobutanoate levels	26.7214
rs11580678	1	90159570	T	G	0.329111	-0.0749203	0.0161818	3.65841e-06	4-guanidinobutanoate levels	21.4308
rs57389554	2	151848216	A	G	0.0592876	-0.14118	0.0313033	6.48089e-06	4-guanidinobutanoate levels	20.3357
rs114708452	3	146791475	T	C	0.0385138	0.193902	0.039056	6.8796e-07	4-guanidinobutanoate levels	24.6424
rs151040866	4	6543550	A	G	0.0549247	-0.159233	0.0326279	1.05939e-06	4-guanidinobutanoate levels	23.8112
rs13107325	4	102267552	T	C	0.0736144	0.131282	0.0286355	4.54884e-06	4-guanidinobutanoate levels	21.0133
rs6556949	5	97146631	T	C	0.300935	0.0747603	0.0167779	8.35456e-06	4-guanidinobutanoate levels	19.85
rs7380998	5	112609807	G	A	0.961782	-0.179866	0.0385778	3.12531e-06	4-guanidinobutanoate levels	21.7328
rs13163650	5	155810911	G	A	0.726177	0.0793781	0.0168637	2.51326e-06	4-guanidinobutanoate levels	22.1508
rs61287921	6	89346157	A	G	0.0120779	-0.307334	0.06837	6.95176e-06	4-guanidinobutanoate levels	20.2015
rs706151	7	134425414	G	A	0.467889	0.0669338	0.0149986	8.09437e-06	4-guanidinobutanoate levels	19.9105
rs150629268	8	24506353	T	G	0.0254143	0.220045	0.0478751	4.30212e-06	4-guanidinobutanoate levels	21.1201
rs140852306	9	95736243	T	C	0.0768229	-0.128618	0.0280679	4.59712e-06	4-guanidinobutanoate levels	20.9931
rs11787780	9	133589988	T	C	0.285195	0.0743765	0.0165161	6.69172e-06	4-guanidinobutanoate levels	20.2745
rs72632963	11	12411139	C	T	0.0149686	-0.272225	0.0611352	8.47468e-06	4-guanidinobutanoate levels	19.8229
rs7969761	12	246676	T	C	0.545855	0.0903542	0.0151665	2.56147e-09	4-guanidinobutanoate levels	35.4829
rs61991622	14	41384425	A	G	0.0647691	0.139752	0.0309457	6.30045e-06	4-guanidinobutanoate levels	20.3896
rs45622433	14	75023053	A	G	0.00786531	-0.392152	0.0846735	3.63311e-06	4-guanidinobutanoate levels	21.4441
rs112807038	18	14342105	T	C	0.0345951	0.185925	0.0407482	5.04797e-06	4-guanidinobutanoate levels	20.8138
rs77951681	18	21587191	C	T	0.138948	0.101923	0.021744	2.76668e-06	4-guanidinobutanoate levels	21.9664
rs12092559	1	53119153	T	G	0.118985	-0.106219	0.0234488	5.9031e-06	Glucuronate levels	20.5142
rs111273747	2	54160481	G	A	0.010158	0.349979	0.0761519	4.31095e-06	Glucuronate levels	21.1161
rs140946796	3	13141142	G	T	0.00899371	0.373006	0.0808908	4.00306e-06	Glucuronate levels	21.2581
rs1561398	5	72190958	T	C	0.252229	-0.0832245	0.0178383	3.07873e-06	Glucuronate levels	21.7614
rs62391856	5	126449075	T	C	0.215529	0.0882028	0.0192251	4.47738e-06	Glucuronate levels	21.0435
rs9491556	6	98429880	T	C	0.00679673	0.419107	0.0935382	7.44346e-06	Glucuronate levels	20.0707
rs117910752	8	37721648	G	A	0.0415035	0.185814	0.0381401	1.10542e-06	Glucuronate levels	23.7293
rs141615044	9	129612425	A	C	0.010653	0.336958	0.0744002	5.92643e-06	Glucuronate levels	20.5066
rs10898981	11	74381420	C	A	0.678023	0.0773381	0.0164678	2.64893e-06	Glucuronate levels	22.0499
rs189957470	12	56534866	T	C	0.0160574	-0.288782	0.0611897	2.36482e-06	Glucuronate levels	22.2677
rs6539427	12	108450527	C	T	0.220234	-0.0846334	0.0184289	4.38124e-06	Glucuronate levels	21.0851
rs1959120	14	101101893	T	A	0.426814	-0.071683	0.0156366	4.55502e-06	Glucuronate levels	21.0106
rs12050756	15	32792425	G	A	0.0314485	0.199795	0.0437976	5.07208e-06	Glucuronate levels	20.8046
rs150551895	21	17149914	T	C	0.0176136	0.264587	0.0586271	6.39044e-06	Glucuronate levels	20.3625
rs7510321	21	31524330	C	T	0.771942	0.0811601	0.0183015	9.22398e-06	Glucuronate levels	19.6609
rs73231674	21	42831393	G	T	0.0645404	-0.140286	0.031236	7.08371e-06	Glucuronate levels	20.1655
rs116932970	22	18070390	C	A	0.042454	0.16785	0.0379049	9.50326e-06	Glucuronate levels	19.6039
rs3845611	1	13580483	G	T	0.13437	-0.104901	0.0226947	3.79543e-06	Ribitol levels	21.3601
rs2744764	1	25722122	T	C	0.0960564	0.117358	0.0259235	5.98024e-06	Ribitol levels	20.4895
rs72688441	1	45585381	A	G	0.0538338	-0.603321	0.0335227	2.04224e-72	Ribitol levels	323.826
rs12144476	1	184922992	C	T	0.0264037	0.222626	0.0482583	3.96485e-06	Ribitol levels	21.2765
rs74995512	2	54360165	A	G	0.0113902	-0.331117	0.0720991	4.37895e-06	Ribitol levels	21.0861
rs13100424	3	62130041	G	C	0.0200999	0.294562	0.0550166	8.60081e-08	Ribitol levels	28.6589
rs1420467	3	169009292	A	G	0.792493	0.0920482	0.0191097	1.45859e-06	Ribitol levels	23.1962
rs73248229	4	41028911	G	T	0.0358819	-0.190145	0.0417423	5.23327e-06	Ribitol levels	20.7448
rs115232717	5	62246077	G	A	0.0059106	-0.516457	0.0995462	2.12436e-07	Ribitol levels	26.9099
rs111534509	5	97927918	A	G	0.0533091	0.157601	0.034992	6.67078e-06	Ribitol levels	20.2803
rs186730428	5	119601173	G	A	0.377822	-0.0721017	0.0158572	5.44296e-06	Ribitol levels	20.6696
rs144424724	7	3631189	T	C	0.0110974	-0.331572	0.0738799	7.18982e-06	Ribitol levels	20.1371
rs80012250	7	8248643	G	A	0.0478994	-0.164302	0.0363521	6.19202e-06	Ribitol levels	20.423
rs60688348	7	157052597	C	A	0.263264	0.0788168	0.0175391	6.99747e-06	Ribitol levels	20.1891
rs77703857	8	13054916	T	C	0.0350223	0.191571	0.0432535	9.46597e-06	Ribitol levels	19.6115
rs73217598	8	14190551	A	G	0.0144704	0.307856	0.0648737	2.08033e-06	Ribitol levels	22.5139
rs113682909	8	67846768	C	G	0.00939639	-0.405067	0.0804974	4.85273e-07	Ribitol levels	25.3153
rs2186050	9	129603702	C	G	0.355675	-0.0781457	0.0165737	2.41664e-06	Ribitol levels	22.2262
rs142220999	10	18476449	T	C	0.0109313	0.334271	0.0744908	7.20911e-06	Ribitol levels	20.1319
rs7903429	10	68178595	T	C	0.170385	0.0970626	0.0205295	2.268e-06	Ribitol levels	22.3481
rs117587050	11	105893774	C	T	0.015144	0.301156	0.0631777	1.87162e-06	Ribitol levels	22.7169
rs77987208	12	4758793	C	T	0.132946	-0.117677	0.0227397	2.27943e-07	Ribitol levels	26.7736
rs572823378	12	40624697	A	C	0.0173521	-0.268394	0.0590763	5.54148e-06	Ribitol levels	20.6354
rs73317157	12	66992819	A	G	0.0875741	-0.122647	0.0273357	7.23375e-06	Ribitol levels	20.1255
rs183901354	13	32328310	T	C	0.00166482	-0.901248	0.188913	1.83581e-06	Ribitol levels	22.754
rs192431765	13	98287262	C	G	0.00788428	0.406925	0.0876599	3.44911e-06	Ribitol levels	21.5437
rs145095548	14	80786850	C	A	0.00468731	0.524916	0.112951	3.363e-06	Ribitol levels	21.592
rs72722075	15	45031276	T	C	0.123722	-0.141262	0.0235479	1.98631e-09	Ribitol levels	35.9782
rs7190382	16	77504386	T	A	0.643304	-0.0809751	0.0163858	7.74104e-07	Ribitol levels	24.4152
rs34552467	16	88476287	C	A	0.329207	0.0748839	0.0166187	6.60635e-06	Ribitol levels	20.2991
rs62058095	17	57525201	C	G	0.00930835	-0.355229	0.07998	8.93446e-06	Ribitol levels	19.7218
rs12967772	18	66948438	T	C	0.885377	0.114477	0.0245399	3.08744e-06	Ribitol levels	21.7562
rs7252227	19	40795210	T	G	0.581229	-0.0705068	0.0155659	5.90998e-06	Ribitol levels	20.5119
rs12625462	20	860453	A	G	0.141742	0.100419	0.0222218	6.21488e-06	Ribitol levels	20.4158
rs13046014	21	23833029	C	G	0.0710291	0.143955	0.0298658	1.43512e-06	Ribitol levels	23.2273
rs111422112	22	23574266	C	T	0.010822	0.342769	0.075336	5.36802e-06	Ribitol levels	20.6962
rs117035597	22	36220843	A	C	0.0453645	-0.164258	0.0368759	8.41487e-06	Ribitol levels	19.8363
rs146174820	2	68387100	A	G	0.0197154	-0.286214	0.0611534	2.86509e-06	Glycodeoxycholate levels	21.8985
rs2290258	2	99400611	C	A	0.106372	0.124683	0.0274227	5.44905e-06	Glycodeoxycholate levels	20.6665
rs3132031	2	114219580	C	G	0.083724	0.136212	0.0306465	8.80501e-06	Glycodeoxycholate levels	19.7489
rs73153108	3	27092670	T	C	0.027794	0.230561	0.0515713	7.7958e-06	Glycodeoxycholate levels	19.9816
rs60930884	3	70517313	G	T	0.0979532	-0.127602	0.028606	8.16974e-06	Glycodeoxycholate levels	19.8918
rs115480587	4	35291120	G	A	0.024909	-0.243568	0.0535613	5.42975e-06	Glycodeoxycholate levels	20.6734
rs13101279	4	43747301	A	G	0.608785	0.0770005	0.0172893	8.44267e-06	Glycodeoxycholate levels	19.8292
rs7687207	4	89128817	G	A	0.548944	0.0783161	0.0172861	5.88215e-06	Glycodeoxycholate levels	20.5202
rs55917677	4	153779899	T	C	0.234824	0.0908851	0.0199131	5.01701e-06	Glycodeoxycholate levels	20.8248
rs80078071	4	180100099	A	G	0.191709	0.0973519	0.0216891	7.17216e-06	Glycodeoxycholate levels	20.1409
rs62448268	7	22789845	A	G	0.206154	0.0953227	0.0205955	3.68649e-06	Glycodeoxycholate levels	21.4152
rs76962381	8	58264401	T	C	0.207403	-0.10889	0.0207547	1.55001e-07	Glycodeoxycholate levels	27.518
rs75878687	9	7721779	C	G	0.0193798	0.274662	0.0617298	8.61017e-06	Glycodeoxycholate levels	19.7916
rs74927400	11	75231821	T	C	0.0157956	0.330046	0.0678883	1.16438e-06	Glycodeoxycholate levels	23.6283
rs2155345	11	106056961	T	G	0.318609	-0.0810837	0.0182146	8.52414e-06	Glycodeoxycholate levels	19.8108
rs9514591	13	106902887	C	T	0.299417	-0.0820086	0.0184498	8.79046e-06	Glycodeoxycholate levels	19.7519
rs2351511	14	61082729	T	C	0.985905	0.322661	0.0724084	8.3451e-06	Glycodeoxycholate levels	19.8513
rs7403557	15	27057832	G	A	0.731422	0.101229	0.019175	1.29754e-07	Glycodeoxycholate levels	27.862
rs115155467	16	22060895	G	A	0.00815257	-0.460446	0.0942028	1.0196e-06	Glycodeoxycholate levels	23.8838
rs118040844	17	14355668	A	T	0.00810253	0.429065	0.0950748	6.39414e-06	Glycodeoxycholate levels	20.3605
rs6669746	1	15027271	A	G	0.483722	0.0701676	0.0154489	5.57445e-06	Theobromine levels	20.6239
rs2628473	2	88810258	C	G	0.306775	0.0753681	0.0169935	9.20294e-06	Theobromine levels	19.6654
rs115810418	2	105327409	T	A	0.0458835	0.173537	0.0370651	2.84155e-06	Theobromine levels	21.9153
rs72870405	2	162080573	A	T	0.0614672	-0.15323	0.0326215	2.63736e-06	Theobromine levels	22.0583
rs35155698	3	895304	C	T	0.300798	0.0750576	0.0169732	9.77406e-06	Theobromine levels	19.5504
rs13065149	3	176871340	T	G	0.416893	-0.0774221	0.0160933	1.50311e-06	Theobromine levels	23.1384
rs79880362	4	125202033	T	C	0.0745231	0.146943	0.0295016	6.33111e-07	Theobromine levels	24.8028
rs6878843	5	103831871	T	G	0.0981603	0.11814	0.0259449	5.27622e-06	Theobromine levels	20.7292
rs116892987	6	102527357	A	G	0.0122552	-0.329003	0.0711461	3.758e-06	Theobromine levels	21.3792
rs6569661	6	130185619	G	A	0.726404	-0.0859588	0.0178126	1.39498e-06	Theobromine levels	23.2819
rs62462718	7	63832020	A	G	0.317824	-0.0777005	0.0173769	7.76761e-06	Theobromine levels	19.9892
rs2529273	7	74873835	T	C	0.726808	0.101541	0.0178971	1.39856e-08	Theobromine levels	32.1818
rs12549440	8	122576372	T	C	0.34769	0.0794261	0.0165038	1.48987e-06	Theobromine levels	23.1554
rs117966480	9	126819947	C	A	0.0145231	-0.322677	0.0654721	8.28759e-07	Theobromine levels	24.2838
rs144661998	10	105655335	A	G	0.159529	0.0958879	0.0213092	6.80036e-06	Theobromine levels	20.2435
rs147824813	10	127259371	G	T	0.0136067	0.298848	0.0673004	8.9747e-06	Theobromine levels	19.7133
rs7485735	12	71325737	C	T	0.686925	-0.0794824	0.0175283	5.77336e-06	Theobromine levels	20.5568
rs12431055	13	29639326	T	C	0.0798941	0.128412	0.0287893	8.17999e-06	Theobromine levels	19.8903
rs150576152	15	62851995	G	A	0.0301517	0.207064	0.0456525	5.7426e-06	Theobromine levels	20.5671
rs566861268	16	13703714	A	G	0.00457129	0.519125	0.115771	7.3239e-06	Theobromine levels	20.1019
rs6497692	16	23868061	T	C	0.431385	0.0748062	0.0156289	1.69789e-06	Theobromine levels	22.904
rs11657948	17	9168331	A	G	0.0951605	0.119169	0.026931	9.6448e-06	Theobromine levels	19.5756
rs11653172	17	12739959	G	A	0.507309	-0.0719812	0.0161773	8.6063e-06	Theobromine levels	19.7934
rs56113850	19	40847202	C	T	0.576193	-0.105914	0.0155754	1.04562e-11	Theobromine levels	46.2298
rs62205691	20	57241225	A	G	0.0153181	-0.282897	0.0634126	8.15002e-06	Theobromine levels	19.8975
rs139776	22	24917479	T	C	0.332129	-0.0834689	0.0169698	8.7129e-07	Theobromine levels	24.1874
rs113666924	22	40846014	A	G	0.0343297	-0.199128	0.043086	3.80707e-06	Theobromine levels	21.3543
rs553719	1	36867336	C	T	0.937921	0.147306	0.0328968	7.54079e-06	Quinate levels	20.046
rs114371828	1	201989140	T	C	0.0166605	-0.267108	0.0601557	8.98427e-06	Quinate levels	19.7113
rs1594297	2	16476976	A	G	0.974516	0.224925	0.0505211	8.50366e-06	Quinate levels	19.8164
rs116020639	2	64880349	C	T	0.0157528	-0.316022	0.0623683	4.04057e-07	Quinate levels	25.6685
rs112388569	4	7138269	T	C	0.0132667	-0.298781	0.0671713	8.66557e-06	Quinate levels	19.7803
rs140759816	5	16902686	A	T	0.0375843	-0.186302	0.0405924	4.44137e-06	Quinate levels	21.0591
rs34099891	5	60842512	T	G	0.26108	-0.0824109	0.0174244	2.24925e-06	Quinate levels	22.3639
rs74489311	5	163789181	A	T	0.00103899	-1.12714	0.240369	2.74252e-06	Quinate levels	21.9833
rs77082173	6	6132622	T	C	0.030454	0.201076	0.0453441	9.23095e-06	Quinate levels	19.6595
rs4148714	7	117598399	C	A	0.0913027	-0.125867	0.027082	3.35762e-06	Quinate levels	21.5952
rs73202647	8	12746929	C	T	0.121515	-0.109072	0.0238233	4.68646e-06	Quinate levels	20.9564
rs73328382	10	99422751	A	C	0.00586941	-0.490215	0.101636	1.41227e-06	Quinate levels	23.258
rs186185553	11	57944141	T	C	0.0190144	-0.255397	0.0568661	7.08223e-06	Quinate levels	20.166
rs115520044	14	49488289	A	G	0.0166095	0.330168	0.0606751	5.28093e-08	Quinate levels	29.6035
rs62027288	15	75142406	C	T	0.460441	0.0759955	0.0156247	1.15144e-06	Quinate levels	23.6508
rs183574340	17	12699211	A	G	0.00850881	-0.415375	0.0834702	6.48022e-07	Quinate levels	24.7578
rs2108740	17	13876053	A	C	0.0446539	-0.169235	0.0373631	5.91354e-06	Quinate levels	20.5111
rs145444661	18	43137607	T	C	0.0131884	-0.329336	0.0679412	1.25107e-06	Quinate levels	23.4912
rs76051019	21	33150052	A	G	0.0258336	-0.23203	0.0487058	1.89885e-06	Quinate levels	22.6893
rs5997787	22	30858967	C	T	0.55684	0.0735554	0.0159581	4.04072e-06	Quinate levels	21.2403
rs3861695	1	83506486	T	C	0.683305	-0.0760413	0.0169127	6.92059e-06	Gentisate levels	20.2099
rs522708	1	96017489	G	A	0.283475	-0.0822705	0.0169917	1.28672e-06	Gentisate levels	23.4372
rs187258635	1	207663120	T	C	0.0215081	-0.236251	0.0532573	9.16358e-06	Gentisate levels	19.6735
rs72824920	2	50345769	C	T	0.0442895	0.192917	0.0371937	2.13916e-07	Gentisate levels	26.8964
rs12471344	2	154259805	A	G	0.0351109	-0.204526	0.0425454	1.53017e-06	Gentisate levels	23.1038
rs72950259	2	215026687	G	T	0.00712767	0.409958	0.0917044	7.80613e-06	Gentisate levels	19.9797
rs77380220	3	70959872	A	G	0.0258828	0.222387	0.0486142	4.77297e-06	Gentisate levels	20.9211
rs73217253	3	133872734	A	G	0.0584083	-0.160981	0.0328036	9.2284e-07	Gentisate levels	24.0767
rs147503040	3	182797506	A	G	0.0254653	0.240882	0.0486921	7.53505e-07	Gentisate levels	24.4671
rs79188489	4	29074567	T	G	0.0106531	0.343904	0.0751315	4.70886e-06	Gentisate levels	20.947
rs62362979	5	84208390	G	A	0.0161857	0.273101	0.0610391	7.66985e-06	Gentisate levels	20.0134
rs62621664	6	24504968	T	G	0.0182409	0.265359	0.0575444	4.00005e-06	Gentisate levels	21.2595
rs375709482	6	114434155	T	C	0.0191874	-0.273576	0.0557177	9.10581e-07	Gentisate levels	24.1025
rs10097464	8	135773275	C	T	0.441401	-0.0715199	0.015626	4.71698e-06	Gentisate levels	20.9435
rs1041350	9	23613595	C	T	0.162725	0.0994006	0.0208627	1.8932e-06	Gentisate levels	22.6949
rs1010664	10	14923688	C	T	0.0324447	0.200004	0.0431905	3.64356e-06	Gentisate levels	21.4384
rs77091748	11	79180565	T	C	0.0181761	0.25787	0.0580381	8.86671e-06	Gentisate levels	19.7364
rs76930336	11	118594049	A	C	0.0324797	-0.202699	0.0432874	2.83225e-06	Gentisate levels	21.9216
rs113812650	12	95395376	T	C	0.00708375	-0.420894	0.0921	4.87808e-06	Gentisate levels	20.8794
rs9572022	13	68811966	G	A	0.568464	-0.0758655	0.0155994	1.154e-06	Gentisate levels	23.6464
rs117167763	13	75106967	T	C	0.00338685	0.594305	0.13274	7.56251e-06	Gentisate levels	20.0404
rs72645867	13	95314726	A	G	0.0602902	0.162441	0.0331451	9.53955e-07	Gentisate levels	24.0129
rs75476920	17	42064447	C	T	0.15625	-0.0942693	0.0212045	8.75949e-06	Gentisate levels	19.7595
rs9959080	18	59433536	A	G	0.807333	-0.0926697	0.0194371	1.86358e-06	Gentisate levels	22.725
rs10153505	19	652948	G	T	0.854558	-0.109387	0.02296	1.89575e-06	Gentisate levels	22.6923
rs367715	20	46487542	G	A	0.348675	0.0721685	0.0160673	7.0676e-06	Gentisate levels	20.1698
rs2833465	21	31591790	T	C	0.12614	-0.110209	0.023061	1.76156e-06	Gentisate levels	22.8333
rs6010005	22	50558690	C	G	0.0237352	0.229928	0.05	4.25419e-06	Gentisate levels	21.1415
rs10902695	1	28319022	T	C	0.274212	-0.0834655	0.018084	3.9229e-06	Theophylline levels	21.2968
rs72793907	2	22537986	G	A	0.0174664	-0.274555	0.0606691	6.02668e-06	Theophylline levels	20.4745
rs1388182	2	179285708	T	C	0.0561395	-0.155876	0.0349153	8.02918e-06	Theophylline levels	19.9258
rs114110478	3	60439249	C	G	0.0759902	0.142487	0.0303158	2.60048e-06	Theophylline levels	22.0852
rs75723819	3	120099185	A	C	0.0308404	-0.211336	0.0468234	6.37754e-06	Theophylline levels	20.3662
rs75870478	4	35563982	T	C	0.0183091	-0.281468	0.0600974	2.81969e-06	Theophylline levels	21.9298
rs67360043	4	38938213	A	T	0.210393	0.0886627	0.0196537	6.44475e-06	Theophylline levels	20.3461
rs258831	5	11415085	G	C	0.172656	-0.0982197	0.0220943	8.76968e-06	Theophylline levels	19.7572
rs116926604	7	86916079	C	T	0.0187757	-0.276332	0.0591917	3.03525e-06	Theophylline levels	21.7886
rs79361921	8	58022004	A	G	0.0295007	-0.232926	0.0470132	7.25218e-07	Theophylline levels	24.5406
rs17428030	9	84338706	G	A	0.0811424	0.136372	0.0301283	5.99992e-06	Theophylline levels	20.4828
rs12259905	10	28920494	T	C	0.0731332	0.155223	0.0305894	3.88709e-07	Theophylline levels	25.743
rs4615950	10	106010522	T	C	0.399028	-0.0738501	0.0164924	7.54096e-06	Theophylline levels	20.0458
rs34804482	11	27368192	C	T	0.0234865	-0.242551	0.0527985	4.35018e-06	Theophylline levels	21.0985
rs643104	11	118696416	C	T	0.336783	-0.0815481	0.017458	2.99589e-06	Theophylline levels	21.8136
rs74069834	12	21946362	G	A	0.0173385	-0.270594	0.0611119	9.51795e-06	Theophylline levels	19.6008
rs7323950	13	22199638	G	A	0.669651	-0.0792948	0.0174912	5.80379e-06	Theophylline levels	20.5466
rs116572946	13	60080909	T	C	0.0176742	-0.278367	0.060805	4.694e-06	Theophylline levels	20.953
rs79542551	13	93072020	G	A	0.0127102	-0.328871	0.0716904	4.48836e-06	Theophylline levels	21.0387
rs115520044	14	49488289	A	G	0.016898	0.322722	0.0619626	1.90536e-07	Theophylline levels	27.1198
rs75095637	15	24913444	C	A	0.0721271	0.140865	0.0309814	5.44768e-06	Theophylline levels	20.6677
rs180968112	16	16587338	A	G	0.0133062	-0.313019	0.0708522	9.96551e-06	Theophylline levels	19.513
rs74526939	18	50073331	G	A	0.0338003	-0.20014	0.0441667	5.85782e-06	Theophylline levels	20.529
rs149370966	20	39722660	A	G	0.0180128	-0.270438	0.0600696	6.72911e-06	Theophylline levels	20.2635
rs2245730	21	42705218	C	A	0.435058	-0.0787472	0.0162537	1.26685e-06	Theophylline levels	23.4668
rs11121795	1	6399939	T	C	0.0377603	-0.178874	0.0395199	6.00641e-06	1-stearoyl-2-arachidonoyl-GPI (18:0/20:4) levels	20.4812
rs112957492	1	62651339	C	T	0.338891	-0.195795	0.0157253	1.38202e-35	1-stearoyl-2-arachidonoyl-GPI (18:0/20:4) levels	154.988
rs74988287	2	36690717	C	T	0.0099395	-0.366432	0.0770971	2.00554e-06	1-stearoyl-2-arachidonoyl-GPI (18:0/20:4) levels	22.5842
rs10188669	2	150897389	A	G	0.51141	-0.0671657	0.0151226	8.93665e-06	1-stearoyl-2-arachidonoyl-GPI (18:0/20:4) levels	19.7213
rs115307528	2	166268501	G	A	0.0131579	-0.299834	0.0666202	6.77474e-06	1-stearoyl-2-arachidonoyl-GPI (18:0/20:4) levels	20.2508
rs2712421	3	128568900	T	G	0.655887	0.0732419	0.0160311	4.90664e-06	1-stearoyl-2-arachidonoyl-GPI (18:0/20:4) levels	20.8682
rs400810	5	31675054	G	A	0.0862856	0.128883	0.0270407	1.8767e-06	1-stearoyl-2-arachidonoyl-GPI (18:0/20:4) levels	22.7116
rs34542491	5	168805806	T	C	0.175664	0.0896599	0.0199692	7.12545e-06	1-stearoyl-2-arachidonoyl-GPI (18:0/20:4) levels	20.1543
rs140033739	6	30237375	A	G	0.0496511	-0.166275	0.0351807	2.28641e-06	1-stearoyl-2-arachidonoyl-GPI (18:0/20:4) levels	22.3325
rs3812316	7	73606007	G	C	0.121888	-0.136926	0.023095	3.05078e-09	1-stearoyl-2-arachidonoyl-GPI (18:0/20:4) levels	35.1422
rs60417901	7	92597062	T	C	0.0227329	-0.226606	0.051098	9.21865e-06	1-stearoyl-2-arachidonoyl-GPI (18:0/20:4) levels	19.662
rs141701630	7	100573450	T	C	0.012135	0.317893	0.0698624	5.3575e-06	1-stearoyl-2-arachidonoyl-GPI (18:0/20:4) levels	20.6999
rs72697217	9	7763957	C	G	0.0714189	0.139809	0.031174	7.29826e-06	1-stearoyl-2-arachidonoyl-GPI (18:0/20:4) levels	20.1084
rs174560	11	61814292	C	T	0.306967	-0.263536	0.0162451	3.49778e-59	1-stearoyl-2-arachidonoyl-GPI (18:0/20:4) levels	263.105
rs964184	11	116778201	C	G	0.868833	-0.194744	0.0224871	4.70771e-18	1-stearoyl-2-arachidonoyl-GPI (18:0/20:4) levels	74.9816
rs2269938	12	119804210	G	C	0.166874	-0.104296	0.0203216	2.86272e-07	1-stearoyl-2-arachidonoyl-GPI (18:0/20:4) levels	26.3338
rs112843621	14	26049841	G	A	0.0095679	-0.366363	0.0780364	2.66903e-06	1-stearoyl-2-arachidonoyl-GPI (18:0/20:4) levels	22.0355
rs80195574	14	34113605	A	G	0.0272033	-0.221346	0.0471492	2.67135e-06	1-stearoyl-2-arachidonoyl-GPI (18:0/20:4) levels	22.0337
rs1532085	15	58391167	G	A	0.623614	-0.0917612	0.0157522	5.70113e-09	1-stearoyl-2-arachidonoyl-GPI (18:0/20:4) levels	33.9257
rs79608464	16	71298685	A	G	0.01871	0.25749	0.0562381	4.68177e-06	1-stearoyl-2-arachidonoyl-GPI (18:0/20:4) levels	20.9581
rs77960347	18	49583585	G	A	0.0143349	0.479876	0.0634052	3.77862e-14	1-stearoyl-2-arachidonoyl-GPI (18:0/20:4) levels	57.2666
rs7241918	18	49634583	T	G	0.826708	0.132894	0.0200029	3.05834e-11	1-stearoyl-2-arachidonoyl-GPI (18:0/20:4) levels	44.1284
rs66466742	19	11225768	T	C	0.0402441	-0.189746	0.0383851	7.68393e-07	1-stearoyl-2-arachidonoyl-GPI (18:0/20:4) levels	24.4294
rs157595	19	44922203	G	A	0.599898	0.0939248	0.0158609	3.18487e-09	1-stearoyl-2-arachidonoyl-GPI (18:0/20:4) levels	35.0589
rs626283	19	54173307	G	C	0.562667	0.174476	0.0155831	4.2426e-29	1-stearoyl-2-arachidonoyl-GPI (18:0/20:4) levels	125.331
rs34380016	1	29231718	G	A	0.437266	-0.0666468	0.0146285	5.21484e-06	Indolelactate levels	20.7517
rs190002061	2	49252618	A	G	0.0150532	-0.265524	0.058646	5.9667e-06	Indolelactate levels	20.4939
rs62154332	2	101471008	T	C	0.0765673	0.118683	0.0265768	7.98229e-06	Indolelactate levels	19.9373
rs7617388	3	18845898	G	A	0.857589	-0.0945532	0.0213736	9.69652e-06	Indolelactate levels	19.5655
rs185272650	3	183994764	T	C	0.0112236	-0.300455	0.067736	9.1782e-06	Indolelactate levels	19.6704
rs1354368	4	99520729	G	A	0.64522	-0.072441	0.0148179	1.01477e-06	Indolelactate levels	23.8941
rs11950935	5	27771436	C	T	0.194657	-0.0798371	0.0178954	8.14575e-06	Indolelactate levels	19.8985
rs73782967	5	116927323	A	G	0.0546588	-0.152997	0.0316953	1.38514e-06	Indolelactate levels	23.2954
rs1867457	5	180177217	C	T	0.111679	-0.102015	0.0229082	8.45953e-06	Indolelactate levels	19.8263
rs113392484	6	78437780	C	T	0.0109306	0.318007	0.0686372	3.60129e-06	Indolelactate levels	21.4609
rs117078442	7	22296682	A	G	0.024059	-0.209946	0.046984	7.87867e-06	Indolelactate levels	19.9623
rs145909629	9	26547368	A	G	0.0147347	0.321487	0.0589415	4.91562e-08	Indolelactate levels	29.7426
rs2472509	9	104921949	G	T	0.326865	0.07003	0.0152695	4.51219e-06	Indolelactate levels	21.0287
rs2997922	9	128818465	T	C	0.709362	0.185074	0.0156931	4.22481e-32	Indolelactate levels	139.049
rs142582686	10	101005147	T	G	0.0429166	0.164806	0.0355849	3.63318e-06	Indolelactate levels	21.4442
rs11598287	10	132100905	A	G	0.30454	0.0749453	0.0160157	2.87603e-06	Indolelactate levels	21.8923
rs75333405	12	89836373	C	T	0.0356968	-0.170317	0.0384177	9.28037e-06	Indolelactate levels	19.6493
rs2794660	13	46749020	T	C	0.140026	0.0949183	0.0213333	8.61484e-06	Indolelactate levels	19.7915
rs61674325	14	43587540	T	C	0.329491	-0.0679091	0.0151389	7.26587e-06	Indolelactate levels	20.1169
rs1255731	14	63549593	C	T	0.236978	-0.0753124	0.0168771	8.10475e-06	Indolelactate levels	19.9082
rs148403098	14	102351945	T	C	0.0411829	0.167538	0.0359224	3.10312e-06	Indolelactate levels	21.7466
rs139117506	15	83308234	C	A	0.0370029	-0.175748	0.0379139	3.56131e-06	Indolelactate levels	21.4822
rs11647808	16	58736977	A	C	0.0790114	0.212473	0.0262875	6.33765e-16	Indolelactate levels	65.3136
rs35021400	16	87013026	A	C	0.214409	-0.0820587	0.0174559	2.58998e-06	Indolelactate levels	22.0932
rs142009207	17	42394393	C	G	0.0765238	-0.118055	0.0266692	9.57138e-06	Indolelactate levels	19.5904
rs150393758	17	69863978	T	C	0.0355126	0.172921	0.0390292	9.39877e-06	Indolelactate levels	19.625
rs19009	20	6755951	C	T	0.428307	-0.0637423	0.0143515	8.9327e-06	Indolelactate levels	19.7222
rs12129379	1	159995471	T	G	0.17895	0.0929219	0.0196733	2.32117e-06	Docosahexaenoate DHA; 22:6n3 levels	22.3037
rs181031465	2	164800745	T	C	0.0138364	0.282577	0.0630184	7.32432e-06	Docosahexaenoate DHA; 22:6n3 levels	20.1018
rs3731644	2	235041233	C	T	0.100677	0.110271	0.0242799	5.58135e-06	Docosahexaenoate DHA; 22:6n3 levels	20.6217
rs11715464	3	42868195	G	A	0.380725	-0.068416	0.0152901	7.65771e-06	Docosahexaenoate DHA; 22:6n3 levels	20.0166
rs11709701	3	197411278	T	C	0.315498	0.0724482	0.0158802	5.06262e-06	Docosahexaenoate DHA; 22:6n3 levels	20.8084
rs11930628	4	59788149	G	A	0.0880354	0.123625	0.0261218	2.21625e-06	Docosahexaenoate DHA; 22:6n3 levels	22.3924
rs1018091	4	143618621	C	T	0.457063	0.0675472	0.0146699	4.13525e-06	Docosahexaenoate DHA; 22:6n3 levels	21.1961
rs77207094	5	11520799	C	T	0.0186215	-0.248645	0.0546737	5.42114e-06	Docosahexaenoate DHA; 22:6n3 levels	20.6775
rs8523	6	10980820	A	G	0.429891	-0.0784228	0.0147676	1.09343e-07	Docosahexaenoate DHA; 22:6n3 levels	28.1942
rs187828726	6	158506347	G	T	0.023446	-0.221919	0.0487912	5.4067e-06	Docosahexaenoate DHA; 22:6n3 levels	20.6824
rs73045049	7	2658714	A	G	0.0352002	-0.182777	0.040097	5.15535e-06	Docosahexaenoate DHA; 22:6n3 levels	20.7737
rs34736275	7	80571027	A	G	0.327588	0.0734802	0.0160133	4.46044e-06	Docosahexaenoate DHA; 22:6n3 levels	21.0511
rs139278946	7	96776335	A	T	0.026335	-0.209975	0.0460257	5.06353e-06	Docosahexaenoate DHA; 22:6n3 levels	20.808
rs13268878	8	74456081	G	A	0.207876	-0.0830568	0.0187327	9.25958e-06	Docosahexaenoate DHA; 22:6n3 levels	19.6537
rs117676889	10	3308072	C	T	0.0302902	0.194787	0.0430833	6.15001e-06	Docosahexaenoate DHA; 22:6n3 levels	20.4361
rs148894582	10	58620420	G	A	0.0129169	-0.292453	0.0652677	7.43554e-06	Docosahexaenoate DHA; 22:6n3 levels	20.0729
rs174603	11	61858734	A	G	0.318542	-0.0936123	0.015879	3.73866e-09	Docosahexaenoate DHA; 22:6n3 levels	34.7468
rs145325641	12	95241095	A	G	0.0247183	-0.229959	0.047234	1.12451e-06	Docosahexaenoate DHA; 22:6n3 levels	23.6966
rs143268031	12	117697385	G	A	0.00507707	0.479847	0.104216	4.13762e-06	Docosahexaenoate DHA; 22:6n3 levels	21.1949
rs73500833	13	26756076	T	C	0.0153501	-0.271564	0.0598372	5.66876e-06	Docosahexaenoate DHA; 22:6n3 levels	20.5919
rs144230997	13	70662972	T	A	0.0116734	-0.321529	0.0691608	3.33553e-06	Docosahexaenoate DHA; 22:6n3 levels	21.608
rs1934826	13	75950409	A	G	0.454628	-0.065497	0.0148097	9.75301e-06	Docosahexaenoate DHA; 22:6n3 levels	19.5544
rs9545715	13	81469066	C	G	0.553703	-0.0728917	0.0151593	1.5215e-06	Docosahexaenoate DHA; 22:6n3 levels	23.1149
rs6564915	16	81774628	G	T	0.856833	0.101809	0.0218657	3.2225e-06	Docosahexaenoate DHA; 22:6n3 levels	21.6741
rs2055570	2	49116770	G	A	0.927349	-0.135106	0.0304665	9.22546e-06	1-stearoyl-2-oleoyl-GPS (18:0/18:1) levels	19.6606
rs1354034	3	56815721	C	T	0.609726	0.138779	0.0159732	3.68039e-18	1-stearoyl-2-oleoyl-GPS (18:0/18:1) levels	75.4668
rs78453362	3	78690859	A	G	0.0541305	0.154741	0.0347262	8.34918e-06	1-stearoyl-2-oleoyl-GPS (18:0/18:1) levels	19.8513
rs78365257	3	116530607	C	G	0.0146308	-0.294515	0.065059	5.98576e-06	1-stearoyl-2-oleoyl-GPS (18:0/18:1) levels	20.4877
rs6871550	5	399096	C	T	0.205068	0.0882151	0.0195516	6.4248e-06	1-stearoyl-2-oleoyl-GPS (18:0/18:1) levels	20.3523
rs12652405	5	56959725	A	T	0.0360831	-0.185696	0.041852	9.12308e-06	1-stearoyl-2-oleoyl-GPS (18:0/18:1) levels	19.6818
rs154803	5	92789493	A	T	0.975691	0.228935	0.0506099	6.08206e-06	1-stearoyl-2-oleoyl-GPS (18:0/18:1) levels	20.4572
rs9277341	6	33071848	C	T	0.310012	-0.0774887	0.0166568	3.28633e-06	1-stearoyl-2-oleoyl-GPS (18:0/18:1) levels	21.6364
rs55731338	6	35173215	A	G	0.0289729	-0.21443	0.0462655	3.57332e-06	1-stearoyl-2-oleoyl-GPS (18:0/18:1) levels	21.4758
rs17831607	6	134363401	G	A	0.139338	-0.106904	0.0224635	1.94566e-06	1-stearoyl-2-oleoyl-GPS (18:0/18:1) levels	22.6425
rs13234046	7	10971985	A	G	0.223223	-0.0842069	0.0189265	8.62088e-06	1-stearoyl-2-oleoyl-GPS (18:0/18:1) levels	19.7901
rs138806707	8	20999141	C	T	0.0200426	-0.258703	0.0555882	3.25682e-06	1-stearoyl-2-oleoyl-GPS (18:0/18:1) levels	21.6536
rs118096873	8	48726583	A	G	0.0110821	-0.330974	0.0743846	8.6072e-06	1-stearoyl-2-oleoyl-GPS (18:0/18:1) levels	19.7931
rs80312835	10	110417837	G	A	0.0139821	0.296795	0.0661347	7.19855e-06	1-stearoyl-2-oleoyl-GPS (18:0/18:1) levels	20.1348
rs117022836	11	37651035	T	C	0.0293313	-0.228706	0.0457893	5.89112e-07	1-stearoyl-2-oleoyl-GPS (18:0/18:1) levels	24.9413
rs7161063	14	88280172	G	C	0.0367098	-0.188363	0.0410966	4.57413e-06	1-stearoyl-2-oleoyl-GPS (18:0/18:1) levels	21.0025
rs72761668	15	101725739	G	A	0.0422211	-0.173508	0.0382524	5.73656e-06	1-stearoyl-2-oleoyl-GPS (18:0/18:1) levels	20.569
rs55823223	17	75894282	A	G	0.150056	-0.10594	0.0217392	1.09794e-06	1-stearoyl-2-oleoyl-GPS (18:0/18:1) levels	23.7424
rs12965592	18	100297	C	G	0.113639	-0.109671	0.0247405	9.30014e-06	1-stearoyl-2-oleoyl-GPS (18:0/18:1) levels	19.6453
rs75129304	19	54070271	G	T	0.223247	-0.0846584	0.0188206	6.85413e-06	1-stearoyl-2-oleoyl-GPS (18:0/18:1) levels	20.2286
rs56058673	22	36081699	T	C	0.0591344	-0.155282	0.0336363	3.90287e-06	1-stearoyl-2-oleoyl-GPS (18:0/18:1) levels	21.3068
rs148311684	1	4888680	A	G	0.0126404	-0.303145	0.0683667	9.24546e-06	1-myristoyl-2-palmitoyl-gpc (14:0/16:0) levels	19.6565
rs2996477	1	91920677	C	T	0.924975	0.131699	0.0294263	7.62133e-06	1-myristoyl-2-palmitoyl-gpc (14:0/16:0) levels	20.0257
rs114128846	2	118280459	A	G	0.064399	0.147692	0.031243	2.27645e-06	1-myristoyl-2-palmitoyl-gpc (14:0/16:0) levels	22.341
rs79682447	4	2260377	A	G	0.0406628	-0.189114	0.0384282	8.59963e-07	1-myristoyl-2-palmitoyl-gpc (14:0/16:0) levels	24.2126
rs28867983	4	21108584	G	A	0.201939	0.0850279	0.019173	9.2171e-06	1-myristoyl-2-palmitoyl-gpc (14:0/16:0) levels	19.6625
rs4698782	4	109734125	C	T	0.439682	-0.0728829	0.0154847	2.51668e-06	1-myristoyl-2-palmitoyl-gpc (14:0/16:0) levels	22.1483
rs12331085	4	171881699	A	G	0.264501	-0.0932487	0.0176113	1.19123e-07	1-myristoyl-2-palmitoyl-gpc (14:0/16:0) levels	28.0284
rs4975528	5	1017800	A	G	0.27399	0.0782659	0.0173632	6.55743e-06	1-myristoyl-2-palmitoyl-gpc (14:0/16:0) levels	20.3133
rs147325198	5	9684711	A	G	0.014061	0.312097	0.065423	1.83812e-06	1-myristoyl-2-palmitoyl-gpc (14:0/16:0) levels	22.7517
rs9349828	6	56559434	C	T	0.312933	0.073257	0.0164631	8.59628e-06	1-myristoyl-2-palmitoyl-gpc (14:0/16:0) levels	19.7957
rs116926922	6	159958678	T	G	0.0329258	0.200887	0.0425847	2.3894e-06	1-myristoyl-2-palmitoyl-gpc (14:0/16:0) levels	22.248
rs10868484	9	86776740	C	T	0.160135	0.0967565	0.0211482	4.75862e-06	1-myristoyl-2-palmitoyl-gpc (14:0/16:0) levels	20.9271
rs4485089	11	12409814	G	A	0.243905	-0.080974	0.0179663	6.57522e-06	1-myristoyl-2-palmitoyl-gpc (14:0/16:0) levels	20.3081
rs79292294	11	38215972	G	T	0.0254391	0.217589	0.0488736	8.50461e-06	1-myristoyl-2-palmitoyl-gpc (14:0/16:0) levels	19.8162
rs17583806	13	104779166	A	G	0.0741304	0.13245	0.0289892	4.90168e-06	1-myristoyl-2-palmitoyl-gpc (14:0/16:0) levels	20.8702
rs2676379	15	46615379	G	C	0.534699	0.0709062	0.0153401	3.79536e-06	1-myristoyl-2-palmitoyl-gpc (14:0/16:0) levels	21.3603
rs28704912	18	7928036	A	C	0.0874939	0.130285	0.0272362	1.72261e-06	1-myristoyl-2-palmitoyl-gpc (14:0/16:0) levels	22.8766
rs142273297	20	3610520	A	G	0.0154583	0.275401	0.0618858	8.58129e-06	1-myristoyl-2-palmitoyl-gpc (14:0/16:0) levels	19.799
rs114830966	1	74384420	A	G	0.0106575	-0.351981	0.0784625	7.25809e-06	Paraxanthine levels in elite athletes	20.1189
rs72799346	2	22414570	T	G	0.0217669	-0.243234	0.0539023	6.40691e-06	Paraxanthine levels in elite athletes	20.3574
rs10194878	2	138639888	C	T	0.283725	0.0812524	0.0177378	4.63326e-06	Paraxanthine levels in elite athletes	20.9779
rs1503609	4	126847694	A	G	0.352215	0.073513	0.0166079	9.58302e-06	Paraxanthine levels in elite athletes	19.5879
rs115087674	4	155770669	T	A	0.0133803	-0.308828	0.0689018	7.38941e-06	Paraxanthine levels in elite athletes	20.0845
rs9370260	6	54056876	C	T	0.682724	0.0811845	0.01711	2.08665e-06	Paraxanthine levels in elite athletes	22.5079
rs150604675	6	107115055	T	C	0.0306812	-0.211642	0.0468436	6.24082e-06	Paraxanthine levels in elite athletes	20.4076
rs78574673	6	152626771	G	T	0.0254724	0.228458	0.0504438	5.92737e-06	Paraxanthine levels in elite athletes	20.5063
rs118105917	6	159627396	T	C	0.00843666	-0.385059	0.0868612	9.29138e-06	Paraxanthine levels in elite athletes	19.6468
rs7787264	7	2667935	A	T	0.110708	-0.112899	0.0255469	9.90231e-06	Paraxanthine levels in elite athletes	19.5251
rs13243315	7	25474434	C	T	0.205073	-0.0931508	0.020119	3.6566e-06	Paraxanthine levels in elite athletes	21.4314
rs150047778	7	116118257	C	T	0.0108029	-0.357145	0.0775345	4.09938e-06	Paraxanthine levels in elite athletes	21.2123
rs79361921	8	58022004	A	G	0.029188	-0.22819	0.0472548	1.37267e-06	Paraxanthine levels in elite athletes	23.3126
rs78607630	9	107914662	G	A	0.0241997	-0.253719	0.0518432	9.88221e-07	Paraxanthine levels in elite athletes	23.9448
rs11599254	10	28929032	T	C	0.0840498	0.137987	0.0286132	1.41769e-06	Paraxanthine levels in elite athletes	23.2505
rs10509810	10	106005598	G	A	0.408098	-0.0767333	0.0163837	2.82009e-06	Paraxanthine levels in elite athletes	21.9297
rs143167061	11	13186904	T	C	0.0194548	-0.255726	0.057744	9.48373e-06	Paraxanthine levels in elite athletes	19.6076
rs11032948	11	34951350	T	C	0.245032	0.0933967	0.0187015	5.91196e-07	Paraxanthine levels in elite athletes	24.9344
rs643104	11	118696416	C	T	0.336248	-0.081713	0.0174577	2.86002e-06	Paraxanthine levels in elite athletes	21.9027
rs17653722	12	52193734	T	G	0.170187	-0.0950999	0.0212194	7.40329e-06	Paraxanthine levels in elite athletes	20.0809
rs75467050	12	97703428	T	C	0.0391705	-0.181124	0.0407723	8.89931e-06	Paraxanthine levels in elite athletes	19.7293
rs34563893	12	98038615	C	T	0.012781	-0.343882	0.0708587	1.21566e-06	Paraxanthine levels in elite athletes	23.5462
rs2274148	13	49278988	T	C	0.0333248	0.199304	0.0441846	6.46105e-06	Paraxanthine levels in elite athletes	20.3413
rs7326993	13	92197195	G	A	0.532382	-0.0721645	0.0163342	9.96179e-06	Paraxanthine levels in elite athletes	19.5137
rs115520044	14	49488289	A	G	0.0170535	0.30686	0.0617075	6.59906e-07	Paraxanthine levels in elite athletes	24.7226
rs28491088	15	24911167	C	A	0.15482	0.0994323	0.0223294	8.46886e-06	Paraxanthine levels in elite athletes	19.8239
rs112492033	15	80442893	A	G	0.0190433	-0.270033	0.0581759	3.45602e-06	Paraxanthine levels in elite athletes	21.5396
rs62017761	16	6502503	G	T	0.4716	-0.0738812	0.0158913	3.33291e-06	Paraxanthine levels in elite athletes	21.6092
rs10459799	16	59963158	G	C	0.147324	-0.103929	0.0224526	3.67743e-06	Paraxanthine levels in elite athletes	21.4205
rs57526497	17	79549816	C	A	0.940958	-0.154204	0.0338631	5.27008e-06	Paraxanthine levels in elite athletes	20.7313
rs77866717	18	43307829	C	T	0.0564862	-0.153486	0.0346997	9.72234e-06	Paraxanthine levels in elite athletes	19.5603
rs56113850	19	40847202	C	T	0.573947	-0.111197	0.0159364	3.00367e-12	Paraxanthine levels in elite athletes	48.6738
rs2245730	21	42705218	C	A	0.434712	-0.0769941	0.0162704	2.22152e-06	Paraxanthine levels in elite athletes	22.3876
rs2291115	1	83555746	T	C	0.188329	-0.0877537	0.0192477	5.13532e-06	4-methyl-2-oxopentanoate levels	20.7811
rs6754181	2	29743514	C	T	0.840504	0.0935486	0.0202835	3.98709e-06	4-methyl-2-oxopentanoate levels	21.2659
rs893971	4	88282518	G	A	0.399187	0.0924746	0.0150638	8.31252e-10	4-methyl-2-oxopentanoate levels	37.6765
rs56107485	6	156517427	C	A	0.0606982	-0.152913	0.0307105	6.38534e-07	4-methyl-2-oxopentanoate levels	24.7862
rs7012455	8	51775791	T	C	0.72081	0.0767546	0.0165318	3.43625e-06	4-methyl-2-oxopentanoate levels	21.5508
rs112482875	11	20468924	C	G	0.0370528	0.183548	0.0390382	2.57958e-06	4-methyl-2-oxopentanoate levels	22.1011
rs58729469	11	36050283	T	C	0.159237	0.0976357	0.0200177	1.07452e-06	4-methyl-2-oxopentanoate levels	23.7839
rs73597221	11	132238300	A	G	0.0466309	-0.17389	0.0348777	6.17385e-07	4-methyl-2-oxopentanoate levels	24.8513
rs75090459	13	22127850	A	G	0.017058	0.26568	0.0567147	2.80646e-06	4-methyl-2-oxopentanoate levels	21.9392
rs12894999	14	102071272	A	G	0.813639	-0.0850341	0.019043	7.99266e-06	4-methyl-2-oxopentanoate levels	19.9347
rs77753167	18	10814502	T	C	0.0607551	-0.147065	0.0310573	2.18759e-06	4-methyl-2-oxopentanoate levels	22.4174
rs6055350	20	858872	C	G	0.96283	-0.186005	0.0393211	2.24051e-06	4-methyl-2-oxopentanoate levels	22.3714
rs140560919	1	147564521	C	T	0.0138957	0.292597	0.0654917	7.90694e-06	3-indoxyl sulfate levels	19.9555
rs492467	1	165912242	G	A	0.400124	-0.0701385	0.0156135	7.05018e-06	3-indoxyl sulfate levels	20.1747
rs55839541	1	213870367	A	G	0.139213	0.101358	0.0221088	4.55069e-06	3-indoxyl sulfate levels	21.0126
rs4649261	1	233808502	G	A	0.388522	0.0737226	0.0158935	3.50859e-06	3-indoxyl sulfate levels	21.5108
rs146369127	3	22383982	A	G	0.0185524	0.269587	0.0567278	2.0112e-06	3-indoxyl sulfate levels	22.5788
rs7651697	3	72185534	C	T	0.496355	0.0706641	0.0155505	5.51533e-06	3-indoxyl sulfate levels	20.6445
rs4692540	4	26529176	T	G	0.837001	-0.0952962	0.0204074	3.01657e-06	3-indoxyl sulfate levels	21.8007
rs191105317	4	128815359	G	C	0.0117339	-0.362577	0.0700538	2.27061e-07	3-indoxyl sulfate levels	26.7813
rs13176353	5	1801312	C	G	0.891315	-0.114955	0.0245476	2.82755e-06	3-indoxyl sulfate levels	21.9246
rs114842896	5	99893693	A	G	0.013081	0.30447	0.0669031	5.34158e-06	3-indoxyl sulfate levels	20.7058
rs651578	6	25873655	C	T	0.240034	0.0800674	0.01791	7.80184e-06	3-indoxyl sulfate levels	19.9809
rs6904845	6	31256646	C	T	0.743482	0.0774978	0.0174619	9.07576e-06	3-indoxyl sulfate levels	19.692
rs2496679	6	80609375	C	T	0.974437	0.213632	0.0481132	8.98791e-06	3-indoxyl sulfate levels	19.7105
rs9479849	6	154431131	A	G	0.00753433	-0.39936	0.0884327	6.30262e-06	3-indoxyl sulfate levels	20.3891
rs139986278	7	79049588	C	T	0.0116698	-0.315708	0.0706034	7.76506e-06	3-indoxyl sulfate levels	19.9901
rs2016346	8	135425732	C	T	0.307059	-0.0742048	0.01661	7.9147e-06	3-indoxyl sulfate levels	19.9535
rs74334677	10	59568572	A	G	0.0306073	-0.217425	0.0447759	1.19873e-06	3-indoxyl sulfate levels	23.5735
rs117023050	12	132005752	C	T	0.0449466	0.16474	0.0370405	8.68438e-06	3-indoxyl sulfate levels	19.776
rs11078452	17	3503447	C	A	0.980903	-0.266191	0.0555632	1.66138e-06	3-indoxyl sulfate levels	22.946
rs1971157	17	29598325	C	G	0.381295	0.0712004	0.0160318	8.94547e-06	3-indoxyl sulfate levels	19.7195
rs198542	17	50567176	A	G	0.454857	0.0702721	0.0153512	4.70302e-06	3-indoxyl sulfate levels	20.9496
rs72987107	19	5335243	T	C	0.0209548	-0.255879	0.0532644	1.55571e-06	3-indoxyl sulfate levels	23.0722
rs56113850	19	40847202	C	T	0.576131	-0.076687	0.0152603	5.02725e-07	3-indoxyl sulfate levels	25.2471
rs140079282	3	99447594	A	C	0.0184262	-0.261606	0.056463	3.60008e-06	Sphingosine 1-phosphate levels	21.4616
rs1488103	3	169207806	A	G	0.393833	-0.0723142	0.015939	5.70756e-06	Sphingosine 1-phosphate levels	20.5788
rs1456759	4	31547799	T	C	0.737365	-0.0816351	0.0173502	2.53695e-06	Sphingosine 1-phosphate levels	22.133
rs115939317	4	113730518	T	C	0.0153631	0.27762	0.0620996	7.80146e-06	Sphingosine 1-phosphate levels	19.9811
rs41397245	5	77874839	A	G	0.378124	-0.0776802	0.0161082	1.41834e-06	Sphingosine 1-phosphate levels	23.2499
rs71588370	5	104821478	G	A	0.0394801	0.184415	0.0392364	2.60043e-06	Sphingosine 1-phosphate levels	22.0856
rs138132596	5	130309113	G	A	0.00497814	0.513535	0.109227	2.58227e-06	Sphingosine 1-phosphate levels	22.0991
rs141116536	6	1332934	C	T	0.0266543	0.229382	0.0484838	2.233e-06	Sphingosine 1-phosphate levels	22.3779
rs9461721	6	31770631	G	A	0.0262263	-0.256109	0.0478132	8.48745e-08	Sphingosine 1-phosphate levels	28.6846
rs9360664	6	73331701	A	G	0.1805	-0.0936889	0.0200697	3.03896e-06	Sphingosine 1-phosphate levels	21.7866
rs11986857	8	21182547	G	C	0.0606116	0.147791	0.0320867	4.10483e-06	Sphingosine 1-phosphate levels	21.21
rs10960927	9	13072342	C	T	0.0494112	0.157515	0.0353441	8.32674e-06	Sphingosine 1-phosphate levels	19.8566
rs10744901	12	117707878	C	T	0.317054	-0.0733906	0.0164198	7.83555e-06	Sphingosine 1-phosphate levels	19.9728
rs6493965	15	57893963	G	A	0.644609	-0.0718094	0.0160027	7.21237e-06	Sphingosine 1-phosphate levels	20.1312
rs7200047	16	83117864	A	G	0.49245	0.0725737	0.0157374	3.99671e-06	Sphingosine 1-phosphate levels	21.2612
rs1000821	17	76437921	T	C	0.460226	0.0955501	0.0152708	3.92298e-10	Sphingosine 1-phosphate levels	39.1411
rs10502344	18	6107710	G	A	0.0362631	0.190151	0.0413987	4.36607e-06	Sphingosine 1-phosphate levels	21.092
rs72859389	1	8192624	C	A	0.0611044	0.132036	0.029663	8.53929e-06	Alpha-hydroxyisocaproate levels	19.8084
rs142728688	1	154655583	A	G	0.0227938	-0.23423	0.0483974	1.30022e-06	Alpha-hydroxyisocaproate levels	23.4172
rs142808012	1	240205226	T	A	0.0149562	0.267776	0.059366	6.46449e-06	Alpha-hydroxyisocaproate levels	20.3405
rs1955284	2	8556927	T	C	0.807407	0.0830487	0.0184612	6.84165e-06	Alpha-hydroxyisocaproate levels	20.2321
rs4852728	2	70902908	A	C	0.178937	-0.0864222	0.0188155	4.36647e-06	Alpha-hydroxyisocaproate levels	21.0918
rs11715398	3	194116327	T	C	0.105338	0.116068	0.0236777	9.48658e-07	Alpha-hydroxyisocaproate levels	24.0237
rs1808859	4	88313660	C	T	0.44434	0.0726542	0.0146613	7.21386e-07	Alpha-hydroxyisocaproate levels	24.5511
rs35783478	4	108308227	A	G	0.231208	0.0830143	0.0171179	1.23742e-06	Alpha-hydroxyisocaproate levels	23.5125
rs620617	5	19446738	T	C	0.599716	-0.070098	0.0147602	2.0429e-06	Alpha-hydroxyisocaproate levels	22.5487
rs1975533	5	59406582	G	A	0.116319	-0.119704	0.0225894	1.16365e-07	Alpha-hydroxyisocaproate levels	28.0739
rs34973031	5	73870529	C	A	0.0853852	-0.123459	0.0259273	1.91937e-06	Alpha-hydroxyisocaproate levels	22.6686
rs7737487	5	165055996	A	G	0.595653	0.0727989	0.0146176	6.35102e-07	Alpha-hydroxyisocaproate levels	24.7966
rs734860	5	173972838	C	T	0.602667	0.0779035	0.0152545	3.27446e-07	Alpha-hydroxyisocaproate levels	26.0743
rs62485457	7	104917075	C	T	0.0221196	0.228417	0.0492927	3.58845e-06	Alpha-hydroxyisocaproate levels	21.4677
rs76445723	8	19096342	T	G	0.0211627	-0.227203	0.0503536	6.41715e-06	Alpha-hydroxyisocaproate levels	20.3546
rs4934976	10	33502194	A	G	0.657788	-0.0731137	0.0155296	2.50131e-06	Alpha-hydroxyisocaproate levels	22.1601
rs10832920	11	18320322	G	A	0.539011	-0.0659084	0.0142595	3.79896e-06	Alpha-hydroxyisocaproate levels	21.3583
rs113914810	12	72255376	T	C	0.0292252	0.195815	0.0434709	6.65286e-06	Alpha-hydroxyisocaproate levels	20.2857
rs78820411	15	26233756	G	A	0.0386388	0.170371	0.0373253	5.0068e-06	Alpha-hydroxyisocaproate levels	20.8295
rs10414919	19	19944477	A	G	0.280961	-0.0797399	0.0161833	8.33707e-07	Alpha-hydroxyisocaproate levels	24.2724
rs151029917	20	717462	T	G	0.0064524	0.405287	0.0904053	7.36017e-06	Alpha-hydroxyisocaproate levels	20.0924
rs79376596	20	2418904	G	A	0.0291836	0.195553	0.0432889	6.26065e-06	Alpha-hydroxyisocaproate levels	20.4019
rs10789117	1	62606594	C	A	0.341811	-0.0805466	0.0157387	3.09195e-07	1-stearoyl-GPI (18:0) levels	26.1849
rs9436300	1	65429581	G	A	0.68347	0.0754039	0.0169789	8.95281e-06	1-stearoyl-GPI (18:0) levels	19.718
rs151115380	1	164755085	T	C	0.0130281	0.310888	0.0661973	2.64817e-06	1-stearoyl-GPI (18:0) levels	22.0507
rs13035306	2	123961851	T	C	0.05619	-0.156036	0.0325815	1.67535e-06	1-stearoyl-GPI (18:0) levels	22.9299
rs35311550	3	542329	C	T	0.0141818	-0.322065	0.0642743	5.42083e-07	1-stearoyl-GPI (18:0) levels	25.1019
rs7610125	3	152913328	T	C	0.436891	-0.0758416	0.0155174	1.02115e-06	1-stearoyl-GPI (18:0) levels	23.8821
rs139782415	4	10514994	T	C	0.0899487	0.126378	0.0264791	1.81728e-06	1-stearoyl-GPI (18:0) levels	22.7736
rs6849130	4	164626088	C	T	0.118281	-0.108294	0.0237693	5.21256e-06	1-stearoyl-GPI (18:0) levels	20.7525
rs4266604	7	52911031	C	T	0.294749	0.0745017	0.0166127	7.30464e-06	1-stearoyl-GPI (18:0) levels	20.107
rs117400415	7	90119386	G	C	0.186215	0.0888842	0.0195487	5.44662e-06	1-stearoyl-GPI (18:0) levels	20.6685
rs13265847	8	29804288	G	A	0.942421	-0.156331	0.0336519	3.39176e-06	1-stearoyl-GPI (18:0) levels	21.5757
rs78765237	9	8396478	A	G	0.0204739	0.24977	0.053264	2.74152e-06	1-stearoyl-GPI (18:0) levels	21.9841
rs1836921	9	104991756	A	G	0.276299	-0.0775788	0.0170992	5.70656e-06	1-stearoyl-GPI (18:0) levels	20.5792
rs2435583	11	98703115	G	A	0.164587	-0.0990229	0.0204562	1.29364e-06	1-stearoyl-GPI (18:0) levels	23.427
rs7302336	12	130523620	A	G	0.112836	0.113218	0.0239989	2.38589e-06	1-stearoyl-GPI (18:0) levels	22.2507
rs1555942	14	68172250	A	T	0.965825	0.188681	0.0418631	6.57211e-06	1-stearoyl-GPI (18:0) levels	20.309
rs113735393	16	81524461	A	G	0.0352927	-0.207519	0.0411356	4.54134e-07	1-stearoyl-GPI (18:0) levels	25.4434
rs141437456	17	78927185	T	C	0.00988166	-0.347399	0.0764493	5.51496e-06	1-stearoyl-GPI (18:0) levels	20.6445
rs72710584	1	171037487	G	A	0.140637	-0.105459	0.0227622	3.60232e-06	Maleate levels	21.4601
rs139060216	1	242382913	C	T	0.0331348	-0.195659	0.0433217	6.28953e-06	Maleate levels	20.3931
rs3856630	3	137699699	C	T	0.0194312	0.247925	0.0558662	9.08718e-06	Maleate levels	19.6896
rs116633901	4	148481453	G	T	0.0244785	0.224574	0.0501538	7.54464e-06	Maleate levels	20.0449
rs62337911	4	182887202	G	A	0.0398995	-0.191127	0.0392515	1.12e-06	Maleate levels	23.7042
rs6553200	4	188374075	T	C	0.273903	-0.0778103	0.017129	5.55614e-06	Maleate levels	20.6302
rs150357582	5	24390851	T	G	0.00817154	-0.424684	0.0860667	8.04149e-07	Maleate levels	24.3419
rs13200335	6	41723085	A	C	0.40824	-0.0760477	0.0156955	1.26496e-06	Maleate levels	23.4701
rs73073176	7	17523328	T	C	0.130699	-0.120147	0.0230713	1.91233e-07	Maleate levels	27.1129
rs10504250	8	58286174	G	C	0.32379	-0.0742667	0.0165607	7.30761e-06	Maleate levels	20.1059
rs117247923	9	108564519	A	G	0.0161251	0.285202	0.0612361	3.20202e-06	Maleate levels	21.6862
rs12376985	9	134200542	G	A	0.119885	0.1074	0.023991	7.58163e-06	Maleate levels	20.0357
rs75102017	10	69166680	C	G	0.0104294	-0.344294	0.075865	5.67231e-06	Maleate levels	20.5906
rs61880906	11	35453504	C	A	0.0528864	-0.160747	0.0347303	3.68428e-06	Maleate levels	21.4172
rs74069834	12	21946362	G	A	0.0174547	-0.276781	0.0589389	2.65226e-06	Maleate levels	22.0476
rs73396358	12	115022298	T	G	0.0625536	-0.142941	0.0315949	6.06315e-06	Maleate levels	20.4632
rs115520044	14	49488289	A	G	0.0166093	0.286001	0.0604766	2.25496e-06	Maleate levels	22.3591
rs2472297	15	74735539	T	C	0.250184	0.0860376	0.0177102	1.18529e-06	Maleate levels	23.5952
rs76680658	16	5075878	C	G	0.0357502	-0.200611	0.0420445	1.82957e-06	Maleate levels	22.7607
rs7245628	19	570206	A	G	0.684799	0.076776	0.0170744	6.90652e-06	Maleate levels	20.2141
rs117261516	19	14808556	A	G	0.014088	0.350122	0.0658295	1.04557e-07	Maleate levels	28.2808
rs61457016	19	40579494	G	T	0.0211932	-0.269244	0.0526641	3.17963e-07	Maleate levels	26.131
rs6137886	20	23286377	G	T	0.047164	0.165992	0.0366881	6.0563e-06	Maleate levels	20.4653
rs116882896	20	58754233	G	A	0.0467255	-0.166328	0.0373322	8.37579e-06	Maleate levels	19.8453
rs114248797	2	31395382	G	T	0.00987764	0.36155	0.0786193	4.25051e-06	Isovalerate (i5:0) levels	21.1431
rs59173308	2	185056021	A	G	0.0465636	-0.171301	0.036733	3.11005e-06	Isovalerate (i5:0) levels	21.7419
rs887829	2	233759924	T	C	0.324211	0.0820467	0.0165917	7.61251e-07	Isovalerate (i5:0) levels	24.4472
rs2407999	5	123961638	G	A	0.121513	0.114291	0.0243102	2.58439e-06	Isovalerate (i5:0) levels	22.0972
rs9295793	6	29129992	A	C	0.155247	-0.0973961	0.0213833	5.24433e-06	Isovalerate (i5:0) levels	20.7407
rs142706506	6	66591545	G	T	0.0209884	0.254733	0.0544181	2.8543e-06	Isovalerate (i5:0) levels	21.9065
rs80329585	8	33912188	C	A	0.0104605	-0.348749	0.0765056	5.15269e-06	Isovalerate (i5:0) levels	20.7744
rs7047835	9	36999904	C	T	0.939029	-0.147304	0.0325318	5.95455e-06	Isovalerate (i5:0) levels	20.4976
rs117350340	9	70423053	C	T	0.0487695	-0.16461	0.0364871	6.43849e-06	Isovalerate (i5:0) levels	20.3481
rs150981358	10	30545016	A	G	0.0266753	0.227853	0.0482807	2.36619e-06	Isovalerate (i5:0) levels	22.2665
rs188242626	11	24360811	T	C	0.0252273	-0.239692	0.0496341	1.37102e-06	Isovalerate (i5:0) levels	23.315
rs117742113	11	73348103	T	C	0.0245285	-0.234768	0.0504297	3.23437e-06	Isovalerate (i5:0) levels	21.6668
rs8014050	14	98902364	G	A	0.411232	-0.0705248	0.0158333	8.4206e-06	Isovalerate (i5:0) levels	19.8349
rs35721219	16	1452378	T	C	0.0488957	0.162517	0.0360284	6.45813e-06	Isovalerate (i5:0) levels	20.3422
rs117546625	16	81252545	G	A	0.0268893	-0.236693	0.0482055	9.10349e-07	Isovalerate (i5:0) levels	24.1028
rs112755187	19	16997625	T	C	0.0442732	-0.177624	0.0377539	2.54124e-06	Isovalerate (i5:0) levels	22.1294
rs4815566	20	3100992	T	C	0.112645	0.111171	0.0247376	6.98957e-06	Isovalerate (i5:0) levels	20.191
rs3767942	1	40825859	G	A	0.268484	0.0875381	0.018901	3.632e-06	4-acetylphenol sulfate levels	21.4439
rs114393741	2	38869235	A	G	0.0144521	0.302597	0.068433	9.78836e-06	4-acetylphenol sulfate levels	19.5468
rs144625636	2	76289291	T	C	0.0136746	0.317716	0.0716714	9.29501e-06	4-acetylphenol sulfate levels	19.6456
rs6756669	2	190845343	G	A	0.713592	0.0812734	0.018386	9.85196e-06	4-acetylphenol sulfate levels	19.5344
rs116272095	2	205356835	C	G	0.015461	0.318113	0.0666451	1.8128e-06	4-acetylphenol sulfate levels	22.7774
rs76793324	3	89262202	C	T	0.0163265	0.293567	0.0653061	6.94898e-06	4-acetylphenol sulfate levels	20.2016
rs1969346	3	183586691	T	C	0.0494096	0.169438	0.0381465	8.92236e-06	4-acetylphenol sulfate levels	19.7238
rs78621707	4	38278308	A	G	0.021614	0.278554	0.0565295	8.32509e-07	4-acetylphenol sulfate levels	24.2743
rs13102958	4	86957477	G	A	0.417198	0.0755964	0.0167714	6.561e-06	4-acetylphenol sulfate levels	20.3115
rs4355631	6	131505809	G	A	0.491424	-0.0795996	0.017082	3.16418e-06	4-acetylphenol sulfate levels	21.7081
rs10101376	8	1296114	G	A	0.388492	0.0755876	0.0168628	7.37679e-06	4-acetylphenol sulfate levels	20.0872
rs1521039	8	12987641	G	A	0.890797	-0.133494	0.0265452	4.93156e-07	4-acetylphenol sulfate levels	25.2831
rs12354542	10	109553005	C	T	0.0506867	-0.175898	0.0373161	2.43208e-06	4-acetylphenol sulfate levels	22.213
rs11040389	11	6040911	T	C	0.434185	0.0796657	0.0165432	1.46752e-06	4-acetylphenol sulfate levels	23.1837
rs79284264	11	19806821	C	T	0.0256537	0.231367	0.0522866	9.64488e-06	4-acetylphenol sulfate levels	19.5749
rs12319193	12	70404643	T	G	0.00835909	0.439649	0.0912265	1.4405e-06	4-acetylphenol sulfate levels	23.2193
rs12878900	14	84867017	G	A	0.112711	-0.132112	0.0261536	4.38603e-07	4-acetylphenol sulfate levels	25.5094
rs116938011	16	28999791	T	C	0.00979701	-0.380537	0.0845499	6.77187e-06	4-acetylphenol sulfate levels	20.251
rs12444105	16	82423578	G	A	0.63628	-0.0782771	0.0172342	5.57301e-06	4-acetylphenol sulfate levels	20.6236
rs739244	22	49666510	G	A	0.748831	-0.0872158	0.0188382	3.66143e-06	4-acetylphenol sulfate levels	21.4284
rs10802092	1	119392884	T	A	0.593586	0.0695791	0.0148237	2.68229e-06	Phenyllactate (PLA) levels in elite athletes	22.0262
rs13396369	2	113254175	T	C	0.187179	0.0893767	0.0186298	1.60652e-06	Phenyllactate (PLA) levels in elite athletes	23.0105
rs116721959	2	136773975	T	C	0.0251855	-0.21061	0.0459716	4.62048e-06	Phenyllactate (PLA) levels in elite athletes	20.9833
rs34064769	2	217776399	A	C	0.525012	0.0678602	0.0145435	3.07118e-06	Phenyllactate (PLA) levels in elite athletes	21.7664
rs78199411	3	137191426	C	T	0.0356752	0.183637	0.0391572	2.73534e-06	Phenyllactate (PLA) levels in elite athletes	21.9883
rs2359874	5	77382351	T	C	0.61135	0.0730231	0.0149781	1.08636e-06	Phenyllactate (PLA) levels in elite athletes	23.763
rs79724540	5	180175657	T	C	0.112452	-0.117073	0.0231742	4.37544e-07	Phenyllactate (PLA) levels in elite athletes	25.5152
rs4291084	6	23214941	G	A	0.724661	-0.082695	0.016704	7.39797e-07	Phenyllactate (PLA) levels in elite athletes	24.5026
rs9470970	6	39126256	A	G	0.0663122	-0.145262	0.0290503	5.72199e-07	Phenyllactate (PLA) levels in elite athletes	24.9975
rs9476273	6	60653341	A	T	0.168047	-0.0860871	0.0194551	9.64816e-06	Phenyllactate (PLA) levels in elite athletes	19.5751
rs12529420	6	169029431	A	G	0.381239	0.0674951	0.0150882	7.69938e-06	Phenyllactate (PLA) levels in elite athletes	20.0062
rs17634070	8	133177859	A	T	0.0544231	0.154338	0.033383	3.77759e-06	Phenyllactate (PLA) levels in elite athletes	21.3693
rs73396011	9	3779667	G	A	0.0595044	0.149295	0.0310577	1.53204e-06	Phenyllactate (PLA) levels in elite athletes	23.1018
rs7867041	9	120012695	A	G	0.226371	0.0783952	0.0173588	6.29683e-06	Phenyllactate (PLA) levels in elite athletes	20.3908
rs73669981	9	128861549	T	C	0.034831	-0.194512	0.039425	8.06738e-07	Phenyllactate (PLA) levels in elite athletes	24.3357
rs10834052	11	1433445	C	T	0.802512	0.0807497	0.0182606	9.77604e-06	Phenyllactate (PLA) levels in elite athletes	19.55
rs73351721	12	58437193	A	G	0.061443	-0.14389	0.0302864	2.02424e-06	Phenyllactate (PLA) levels in elite athletes	22.5663
rs17783490	12	90256821	T	G	0.0427215	0.165104	0.035623	3.5738e-06	Phenyllactate (PLA) levels in elite athletes	21.4758
rs937475	12	102854494	G	A	0.599404	-0.0703956	0.0148295	2.06466e-06	Phenyllactate (PLA) levels in elite athletes	22.5285
rs35446494	12	119095413	G	A	0.0382979	0.171055	0.0375046	5.09335e-06	Phenyllactate (PLA) levels in elite athletes	20.7968
rs56381820	13	62164419	C	T	0.203436	0.0842604	0.0180851	3.17568e-06	Phenyllactate (PLA) levels in elite athletes	21.702
rs7141384	14	43591995	G	T	0.333722	-0.0706039	0.0152423	3.61956e-06	Phenyllactate (PLA) levels in elite athletes	21.4512
rs11076256	16	58718562	T	C	0.0778439	0.447662	0.0265192	6.2441e-64	Phenyllactate (PLA) levels in elite athletes	284.888
rs143277630	16	58781671	T	C	0.0478586	-0.194762	0.0339985	1.01287e-08	Phenyllactate (PLA) levels in elite athletes	32.8083
rs74546847	18	34303331	T	C	0.0222438	-0.242796	0.0487618	6.38388e-07	Phenyllactate (PLA) levels in elite athletes	24.7867
rs143566944	21	41623472	T	C	0.0130189	0.287805	0.0642476	7.47717e-06	Phenyllactate (PLA) levels in elite athletes	20.0621
rs12039358	1	159607962	G	T	0.227402	-0.0910294	0.0184878	8.49033e-07	N-acetylaspartate (naa) levels	24.2374
rs35308250	1	177997870	C	A	0.292432	0.0764696	0.0169105	6.12521e-06	N-acetylaspartate (naa) levels	20.4436
rs139706814	2	15960932	G	A	0.0328242	-0.196608	0.0437219	6.89914e-06	N-acetylaspartate (naa) levels	20.2161
rs62127223	2	45870207	A	G	0.0820923	-0.136176	0.0283979	1.62445e-06	N-acetylaspartate (naa) levels	22.9891
rs9869057	3	66407622	C	T	0.998185	-0.811824	0.183334	9.50571e-06	N-acetylaspartate (naa) levels	19.6034
rs150965318	3	181780441	C	T	0.0276535	-0.209464	0.0468532	7.79847e-06	N-acetylaspartate (naa) levels	19.9818
rs544693361	4	26543787	T	C	0.0104899	-0.347238	0.0754801	4.217e-06	N-acetylaspartate (naa) levels	21.1584
rs79315153	8	116831071	G	A	0.116476	-0.10644	0.0237273	7.25895e-06	N-acetylaspartate (naa) levels	20.119
rs2248456	10	88032614	A	G	0.494379	0.0745846	0.0154974	1.48899e-06	N-acetylaspartate (naa) levels	23.1566
rs35911794	10	119061863	C	T	0.0338346	0.192938	0.042974	7.13446e-06	N-acetylaspartate (naa) levels	20.152
rs10845794	12	13509204	T	G	0.536408	-0.0705395	0.0158112	8.1442e-06	N-acetylaspartate (naa) levels	19.8989
rs74895134	12	71385691	A	G	0.0166503	0.266447	0.0599771	8.89292e-06	N-acetylaspartate (naa) levels	19.7308
rs117572246	12	83954847	A	G	0.0128793	-0.335037	0.0692125	1.29385e-06	N-acetylaspartate (naa) levels	23.4266
rs2025408	13	30670785	A	C	0.0106869	-0.336702	0.0757383	8.76491e-06	N-acetylaspartate (naa) levels	19.7585
rs150753233	15	79040461	G	A	0.00908417	0.388784	0.0814519	1.81348e-06	N-acetylaspartate (naa) levels	22.7776
rs11073480	15	96379916	G	A	0.157032	0.0960883	0.021254	6.1561e-06	N-acetylaspartate (naa) levels	20.434
rs113199593	16	13424059	G	A	0.0116265	-0.318765	0.0717581	8.90352e-06	N-acetylaspartate (naa) levels	19.7284
rs74509445	16	80975048	T	C	0.0667167	-0.139499	0.0313242	8.4528e-06	N-acetylaspartate (naa) levels	19.8278
rs11868853	17	72270399	G	A	0.260506	0.0822351	0.0175866	2.92522e-06	N-acetylaspartate (naa) levels	21.8597
rs80135198	18	66572172	T	C	0.0169512	0.27184	0.0603487	6.65316e-06	N-acetylaspartate (naa) levels	20.2854
rs409751	22	22924624	T	C	0.558491	0.0743278	0.0161645	4.26133e-06	N-acetylaspartate (naa) levels	21.1384
rs113511960	1	27520714	T	C	0.015033	-0.28963	0.0631312	4.48072e-06	Palmitoylcarnitine levels (Metabolon platform)	21.0423
rs17569868	1	39827239	C	A	0.211224	0.0839015	0.0186144	6.56434e-06	Palmitoylcarnitine levels (Metabolon platform)	20.3112
rs1799822	1	53213557	G	A	0.22902	0.084205	0.0181362	3.43522e-06	Palmitoylcarnitine levels (Metabolon platform)	21.5515
rs10157929	1	64949885	G	C	0.139648	0.101191	0.0219394	3.98265e-06	Palmitoylcarnitine levels (Metabolon platform)	21.2681
rs72696241	1	154232217	A	G	0.276009	0.0788913	0.0170751	3.83246e-06	Palmitoylcarnitine levels (Metabolon platform)	21.3416
rs114684303	1	173290818	A	C	0.0122771	-0.326277	0.0685956	1.96945e-06	Palmitoylcarnitine levels (Metabolon platform)	22.6191
rs13386197	2	47571449	G	C	0.0520528	0.150287	0.033948	9.55699e-06	Palmitoylcarnitine levels (Metabolon platform)	19.5934
rs2167534	2	106063072	A	G	0.310582	-0.0774604	0.0172303	6.9379e-06	Palmitoylcarnitine levels (Metabolon platform)	20.2055
rs72906893	2	185389163	T	C	0.176603	0.0927839	0.0204954	5.98074e-06	Palmitoylcarnitine levels (Metabolon platform)	20.4893
rs62264777	3	117934668	C	G	0.138361	-0.106325	0.0219678	1.29823e-06	Palmitoylcarnitine levels (Metabolon platform)	23.4203
rs79450911	3	149250498	T	C	0.0222007	-0.240404	0.0517006	3.32062e-06	Palmitoylcarnitine levels (Metabolon platform)	21.6166
rs2612989	4	180741150	A	G	0.822267	0.0945784	0.0198049	1.79262e-06	Palmitoylcarnitine levels (Metabolon platform)	22.7999
rs2963905	5	9860625	A	C	0.716492	-0.0810907	0.0169006	1.60178e-06	Palmitoylcarnitine levels (Metabolon platform)	23.0161
rs72777087	5	92421692	G	A	0.170976	0.0928261	0.0202234	4.43193e-06	Palmitoylcarnitine levels (Metabolon platform)	21.0633
rs2631367	5	132369766	G	C	0.522391	0.123473	0.0151912	4.36667e-16	Palmitoylcarnitine levels (Metabolon platform)	66.0472
rs143370068	5	151384678	T	C	0.0121017	-0.313926	0.0696259	6.52081e-06	Palmitoylcarnitine levels (Metabolon platform)	20.3239
rs12205483	6	21309401	T	C	0.0220643	-0.234035	0.0522496	7.49341e-06	Palmitoylcarnitine levels (Metabolon platform)	20.0581
rs12210538	6	110438805	G	A	0.238471	-0.169243	0.0176414	8.51296e-22	Palmitoylcarnitine levels (Metabolon platform)	92.0132
rs7069718	10	57423364	T	A	0.774869	0.0805832	0.0181037	8.53953e-06	Palmitoylcarnitine levels (Metabolon platform)	19.8084
rs1171623	10	59703726	T	G	0.224491	0.105784	0.018426	9.41016e-09	Palmitoylcarnitine levels (Metabolon platform)	32.9513
rs144564761	10	88265384	C	G	0.0199488	-0.256635	0.0546859	2.69376e-06	Palmitoylcarnitine levels (Metabolon platform)	22.0179
rs174544	11	61800281	A	C	0.301651	-0.0864977	0.0165349	1.6841e-07	Palmitoylcarnitine levels (Metabolon platform)	27.359
rs111269071	11	98016962	C	T	0.0679766	0.139429	0.0302597	4.07088e-06	Palmitoylcarnitine levels (Metabolon platform)	21.2262
rs887477	12	6336816	C	A	0.515027	0.0717292	0.0155223	3.81827e-06	Palmitoylcarnitine levels (Metabolon platform)	21.3489
rs7143692	14	77232936	G	A	0.207493	0.0865656	0.0187875	4.07316e-06	Palmitoylcarnitine levels (Metabolon platform)	21.225
rs12907371	15	100266916	C	G	0.119042	0.107415	0.0238374	6.60189e-06	Palmitoylcarnitine levels (Metabolon platform)	20.3005
rs138066517	17	36800135	T	C	0.0341557	-0.18999	0.042387	7.38534e-06	Palmitoylcarnitine levels (Metabolon platform)	20.0859
rs75555206	17	68326876	A	G	0.0239287	-0.22333	0.0498164	7.35818e-06	Palmitoylcarnitine levels (Metabolon platform)	20.093
rs74714644	18	40568868	A	G	0.0133511	0.302034	0.0660287	4.7787e-06	Palmitoylcarnitine levels (Metabolon platform)	20.919
rs78422675	18	72567505	T	C	0.00466836	0.557491	0.111628	5.90816e-07	Palmitoylcarnitine levels (Metabolon platform)	24.9359
rs6029454	20	40940425	G	C	0.0473096	-0.157828	0.0354391	8.44814e-06	Palmitoylcarnitine levels (Metabolon platform)	19.8288
rs72692616	1	45941615	A	G	0.0535583	-0.333531	0.0319348	1.55926e-25	Erythritol levels in elite athletes	109.053
rs150074699	1	64594052	A	G	0.000613196	1.31346	0.291544	6.63157e-06	Erythritol levels in elite athletes	20.2917
rs376874259	1	176310423	G	T	0.0422138	-0.178181	0.0359668	7.26855e-07	Erythritol levels in elite athletes	24.5365
rs75505443	2	45864492	T	A	0.00756272	0.369506	0.0830332	8.58302e-06	Erythritol levels in elite athletes	19.7985
rs55769487	2	127080539	T	C	0.152674	0.0923657	0.0199838	3.79984e-06	Erythritol levels in elite athletes	21.3579
rs116078994	3	41058781	A	C	0.0183301	0.252839	0.0537262	2.52558e-06	Erythritol levels in elite athletes	22.1416
rs9858049	3	53243795	T	C	0.123202	-0.135463	0.0219498	6.76417e-10	Erythritol levels in elite athletes	38.078
rs12633047	3	53359817	T	C	0.0692572	0.130274	0.0282786	4.08865e-06	Erythritol levels in elite athletes	21.2175
rs4426692	3	84693906	G	A	0.331673	-0.068372	0.0152462	7.30789e-06	Erythritol levels in elite athletes	20.1061
rs9813594	3	109996814	C	T	0.659893	-0.0730144	0.0154387	2.253e-06	Erythritol levels in elite athletes	22.3609
rs142601344	3	165864102	T	C	0.0113622	0.34102	0.0685053	6.42442e-07	Erythritol levels in elite athletes	24.7745
rs27598	5	50862465	A	G	0.616334	-0.0675333	0.0149044	5.86762e-06	Erythritol levels in elite athletes	20.5258
rs144368133	5	57931118	G	A	0.0107812	-0.33485	0.0704029	1.97275e-06	Erythritol levels in elite athletes	22.6159
rs553220097	7	62517059	C	G	0.000260383	2.05383	0.460821	8.31522e-06	Erythritol levels in elite athletes	19.859
rs79695006	7	108293669	G	A	0.0571607	0.146655	0.0312792	2.75113e-06	Erythritol levels in elite athletes	21.9774
rs181823223	11	32514486	T	C	0.117225	-0.108427	0.02309	2.65528e-06	Erythritol levels in elite athletes	22.0455
rs71480323	11	116900884	A	G	0.123767	-0.101121	0.0217504	3.33285e-06	Erythritol levels in elite athletes	21.6094
rs9596367	13	50789856	C	G	0.443135	0.0684595	0.0146956	3.18537e-06	Erythritol levels in elite athletes	21.6963
rs12893100	14	90695719	T	C	0.291436	0.0721428	0.016087	7.30705e-06	Erythritol levels in elite athletes	20.1062
rs1865475	15	55114297	A	G	0.0960525	-0.115293	0.0244655	2.44721e-06	Erythritol levels in elite athletes	22.202
rs35208507	16	20377607	G	A	0.310554	-0.0782231	0.0157699	7.03917e-07	Erythritol levels in elite athletes	24.5983
rs148188291	18	21282765	G	A	0.011176	-0.312133	0.068299	4.87511e-06	Erythritol levels in elite athletes	20.8807
rs117113173	19	32380400	G	C	0.0231459	0.245682	0.0480425	3.15665e-07	Erythritol levels in elite athletes	26.145
rs111274172	20	38117116	T	A	0.0193261	0.264806	0.0526607	4.94236e-07	Erythritol levels in elite athletes	25.2799
rs150921780	22	43342695	T	C	0.0444772	0.157491	0.0349348	6.53989e-06	Erythritol levels in elite athletes	20.3184
rs75690409	1	9468265	G	A	0.0166198	0.265713	0.0585954	5.76827e-06	Hexanoylcarnitine levels (Biocrates platform)	20.5586
rs149556176	1	74971148	C	T	0.0140408	0.49122	0.0634609	9.90147e-15	Hexanoylcarnitine levels (Biocrates platform)	59.901
rs2185152	1	75758325	T	C	0.30837	-0.4316	0.0153412	3.83431e-174	Hexanoylcarnitine levels (Biocrates platform)	791.296
rs36012907	1	204619938	T	C	0.0917344	0.128382	0.0263672	1.1217e-06	Hexanoylcarnitine levels (Biocrates platform)	23.7014
rs16865990	2	224459365	G	A	0.0100306	-0.356033	0.075046	2.09342e-06	Hexanoylcarnitine levels (Biocrates platform)	22.5019
rs1391967	3	1322878	G	A	0.187232	-0.0857333	0.0192503	8.44367e-06	Hexanoylcarnitine levels (Biocrates platform)	19.8298
rs62290256	3	185538454	G	A	0.0584841	0.16173	0.0316506	3.22408e-07	Hexanoylcarnitine levels (Biocrates platform)	26.1043
rs17843902	4	158719996	C	T	0.296766	-0.0833266	0.0163535	3.48112e-07	Hexanoylcarnitine levels (Biocrates platform)	25.9562
rs2631367	5	132369766	G	C	0.522736	0.104741	0.0149388	2.35995e-12	Hexanoylcarnitine levels (Biocrates platform)	49.147
rs77010315	5	151343594	A	C	0.012084	-0.452358	0.0682548	3.41446e-11	Hexanoylcarnitine levels (Biocrates platform)	43.913
rs80254170	6	160093251	G	A	0.0750547	-0.124082	0.0280817	9.93375e-06	Hexanoylcarnitine levels (Biocrates platform)	19.5194
rs662138	6	160143444	G	C	0.175323	-0.133922	0.0196516	9.4375e-12	Hexanoylcarnitine levels (Biocrates platform)	46.4304
rs28540007	8	4552597	C	T	0.0204714	-0.239621	0.0526059	5.23824e-06	Hexanoylcarnitine levels (Biocrates platform)	20.7432
rs144724596	8	104841775	T	C	0.00693515	0.433125	0.0902822	1.60694e-06	Hexanoylcarnitine levels (Biocrates platform)	23.01
rs1171617	10	59707424	T	G	0.768951	0.152178	0.0180475	3.39535e-17	Hexanoylcarnitine levels (Biocrates platform)	71.0828
rs141882839	11	7573189	A	G	0.0257707	0.245572	0.0474263	2.24314e-07	Hexanoylcarnitine levels (Biocrates platform)	26.8049
rs73001574	11	76064320	T	G	0.0158023	-0.28157	0.0599701	2.66386e-06	Hexanoylcarnitine levels (Biocrates platform)	22.0393
rs898847	11	110193739	C	T	0.745109	0.0835404	0.0173534	1.47896e-06	Hexanoylcarnitine levels (Biocrates platform)	23.1696
rs117548628	12	70520580	A	G	0.016033	-0.272418	0.059426	4.55821e-06	Hexanoylcarnitine levels (Biocrates platform)	21.0094
rs117138561	12	78559627	T	C	0.00930119	0.345285	0.0773593	8.06713e-06	Hexanoylcarnitine levels (Biocrates platform)	19.917
rs75586607	13	113921180	C	G	0.0401487	-0.175199	0.0387011	5.98379e-06	Hexanoylcarnitine levels (Biocrates platform)	20.4886
rs7496462	15	68441781	G	C	0.498842	0.0678033	0.0149904	6.0939e-06	Hexanoylcarnitine levels (Biocrates platform)	20.4536
rs111262693	18	639341	T	G	0.0770636	0.12919	0.0283986	5.38593e-06	Hexanoylcarnitine levels (Biocrates platform)	20.6899
rs117907282	18	21078686	A	G	0.00977772	-0.347706	0.0762	5.04116e-06	Hexanoylcarnitine levels (Biocrates platform)	20.8166
rs113915691	19	56248382	A	G	0.0625	-0.138771	0.0308238	6.72984e-06	Hexanoylcarnitine levels (Biocrates platform)	20.2637
rs188283366	1	28663212	C	G	0.0182415	0.246081	0.0556954	9.94627e-06	Acetylcarnitine levels (Biocrates platform)	19.517
rs61765007	1	71569179	A	G	0.0168485	-0.261156	0.0577114	6.03371e-06	Acetylcarnitine levels (Biocrates platform)	20.4725
rs1839212	2	14271175	A	G	0.0267879	0.217408	0.0465305	2.97752e-06	Acetylcarnitine levels (Biocrates platform)	21.8258
rs16865990	2	224459365	G	A	0.0100037	-0.373578	0.0752289	6.83895e-07	Acetylcarnitine levels (Biocrates platform)	24.654
rs139264311	3	19751997	G	A	0.0214303	-0.230906	0.0521359	9.47e-06	Acetylcarnitine levels (Biocrates platform)	19.6106
rs138268157	3	57058647	G	A	0.124725	0.107567	0.0225861	1.91198e-06	Acetylcarnitine levels (Biocrates platform)	22.6762
rs112845131	3	144385482	T	A	0.0127551	0.324374	0.0667607	1.18128e-06	Acetylcarnitine levels (Biocrates platform)	23.6018
rs115362213	3	170171917	C	G	0.0124863	-0.313614	0.0668907	2.75273e-06	Acetylcarnitine levels (Biocrates platform)	21.9763
rs79958740	3	174319298	T	A	0.0327749	0.204757	0.042295	1.2908e-06	Acetylcarnitine levels (Biocrates platform)	23.4312
rs55640226	5	96602182	C	T	0.0695067	-0.129357	0.02927	9.8956e-06	Acetylcarnitine levels (Biocrates platform)	19.5267
rs2631367	5	132369766	G	C	0.522496	0.111841	0.0149618	7.71344e-14	Acetylcarnitine levels (Biocrates platform)	55.8636
rs74823953	5	151300049	T	C	0.0122617	-0.407734	0.0679719	1.99076e-09	Acetylcarnitine levels (Biocrates platform)	35.9741
rs662138	6	160143444	G	C	0.174893	-0.0872708	0.0197411	9.83515e-06	Acetylcarnitine levels (Biocrates platform)	19.5384
rs117508585	7	1486664	A	G	0.0165029	-0.264148	0.0589634	7.46889e-06	Acetylcarnitine levels (Biocrates platform)	20.0643
rs114798927	8	9363866	C	T	0.109753	-0.112961	0.0241021	2.77555e-06	Acetylcarnitine levels (Biocrates platform)	21.9605
rs10984356	9	118991295	G	A	0.0562768	-0.144742	0.0326654	9.37703e-06	Acetylcarnitine levels (Biocrates platform)	19.6294
rs1171617	10	59707424	T	G	0.769509	0.215613	0.0180295	5.83405e-33	Acetylcarnitine levels (Biocrates platform)	142.981
rs898847	11	110193739	C	T	0.744526	0.0867139	0.0173494	5.78998e-07	Acetylcarnitine levels (Biocrates platform)	24.9749
rs71454277	12	70452222	A	C	0.0165103	0.264081	0.0592975	8.44882e-06	Acetylcarnitine levels (Biocrates platform)	19.8288
rs55796423	14	34313094	A	G	0.153893	-0.0969525	0.0211135	4.39083e-06	Acetylcarnitine levels (Biocrates platform)	21.0811
rs146712130	15	61468442	A	T	0.00766517	-0.378122	0.0854937	9.74293e-06	Acetylcarnitine levels (Biocrates platform)	19.5565
rs147882444	19	2924973	A	G	0.0159815	-0.269681	0.060037	7.05834e-06	Acetylcarnitine levels (Biocrates platform)	20.1724
rs273694	19	51129448	C	T	0.561411	0.070912	0.0154344	4.33962e-06	Acetylcarnitine levels (Biocrates platform)	21.1035
rs114028922	1	86556257	C	G	0.0527863	0.163864	0.034701	2.3335e-06	Iminodiacetate (IDA) levels	22.2935
rs7626271	3	6732966	G	T	0.0385131	0.19145	0.0401333	1.83911e-06	Iminodiacetate (IDA) levels	22.7507
rs114863573	3	176551303	C	G	0.0344806	0.194631	0.0426242	4.96626e-06	Iminodiacetate (IDA) levels	20.8452
rs79787801	8	13384089	A	G	0.0767671	-0.132657	0.0290533	4.97162e-06	Iminodiacetate (IDA) levels	20.8432
rs72704298	9	8146661	G	A	0.0793087	0.13257	0.0283537	2.93147e-06	Iminodiacetate (IDA) levels	21.8557
rs2094632	9	90417237	G	A	0.687099	0.0781469	0.0165713	2.40778e-06	Iminodiacetate (IDA) levels	22.2333
rs183008696	9	110154414	T	C	0.00942819	-0.371462	0.0801958	3.62269e-06	Iminodiacetate (IDA) levels	21.4496
rs113401873	9	116781555	A	G	0.0189542	0.249914	0.0558793	7.73518e-06	Iminodiacetate (IDA) levels	19.9974
rs117448509	11	105342649	T	G	0.0184259	0.255763	0.0576024	8.98944e-06	Iminodiacetate (IDA) levels	19.7101
rs185717944	12	63630484	C	T	0.0134277	0.292572	0.0661473	9.73254e-06	Iminodiacetate (IDA) levels	19.5585
rs11617909	13	32800725	T	G	0.0654711	-0.145908	0.0312604	3.04888e-06	Iminodiacetate (IDA) levels	21.7803
rs2967159	16	57777675	C	T	0.782601	-0.0892336	0.0188596	2.229e-06	Iminodiacetate (IDA) levels	22.3813
rs6506794	18	78213176	G	A	0.709199	0.0767115	0.017227	8.46853e-06	Iminodiacetate (IDA) levels	19.8242
rs2386992	19	47966428	G	A	0.639974	0.0750443	0.0165301	5.62943e-06	Iminodiacetate (IDA) levels	20.6053
rs1080669	19	51063011	T	C	0.13774	-0.105885	0.0228046	3.43172e-06	Iminodiacetate (IDA) levels	21.5535
rs55746532	20	49843197	C	G	0.0667562	0.137732	0.0307764	7.63206e-06	Iminodiacetate (IDA) levels	20.023
rs1297208	21	14935708	C	T	0.425451	-0.072164	0.0161009	7.39509e-06	Iminodiacetate (IDA) levels	20.0833
rs118066821	2	200242258	T	C	0.00438703	0.512744	0.114808	7.96642e-06	Cysteine s-sulfate levels	19.9412
rs17028699	3	3211589	T	C	0.117487	0.121118	0.0238351	3.74526e-07	Cysteine s-sulfate levels	25.8153
rs141988268	3	158194544	T	C	0.0427283	0.175911	0.0377752	3.21176e-06	Cysteine s-sulfate levels	21.6804
rs949204	4	159438824	A	C	0.94961	-0.176649	0.0351179	4.90051e-07	Cysteine s-sulfate levels	25.2965
rs140798906	5	92863313	C	T	0.0100012	0.347447	0.0757916	4.55625e-06	Cysteine s-sulfate levels	21.0102
rs140247774	6	18015216	T	C	0.0686635	0.132671	0.0299172	9.22343e-06	Cysteine s-sulfate levels	19.661
rs9349017	6	36843824	A	G	0.472072	-0.0681227	0.0153172	8.68962e-06	Cysteine s-sulfate levels	19.7751
rs9294112	6	78464403	T	C	0.584908	-0.0795037	0.0157707	4.62576e-07	Cysteine s-sulfate levels	25.4078
rs17417592	7	18146568	G	C	0.0330634	0.193215	0.0425574	5.62253e-06	Cysteine s-sulfate levels	20.6075
rs73391840	7	54342514	G	A	0.0914345	0.115721	0.026184	9.89213e-06	Cysteine s-sulfate levels	19.5275
rs67512771	10	11380921	T	C	0.0091838	0.37189	0.0780862	1.91153e-06	Cysteine s-sulfate levels	22.6764
rs117215329	10	49522298	T	C	0.0194204	0.256704	0.0545011	2.47623e-06	Cysteine s-sulfate levels	22.1794
rs11244781	10	126043660	T	C	0.212774	-0.0897994	0.0184176	1.08402e-06	Cysteine s-sulfate levels	23.767
rs76358805	12	39096642	C	A	0.0116945	-0.325404	0.0704489	3.85587e-06	Cysteine s-sulfate levels	21.33
rs8024193	15	79234797	C	T	0.0810205	-0.125484	0.0278703	6.71831e-06	Cysteine s-sulfate levels	20.2669
rs11641923	16	4292671	A	G	0.0178239	-0.265368	0.0576737	4.2008e-06	Cysteine s-sulfate levels	21.1659
rs62047236	16	64040080	T	A	0.0650202	-0.136092	0.0307172	9.40171e-06	Cysteine s-sulfate levels	19.6244
rs117088632	17	22734962	A	G	0.018654	0.266147	0.0563105	2.2851e-06	Cysteine s-sulfate levels	22.3336
rs72680272	1	73727760	A	G	0.00830054	-0.375643	0.0834787	6.79963e-06	Oxalate (ethanedioate) levels	20.2438
rs647667	1	181416933	C	T	0.0593252	0.154413	0.032158	1.57324e-06	Oxalate (ethanedioate) levels	23.0507
rs2809969	1	199832888	C	T	0.527785	-0.0696477	0.0152303	4.80833e-06	Oxalate (ethanedioate) levels	20.9069
rs4953634	2	48825697	C	T	0.0551434	-0.14883	0.0330522	6.70402e-06	Oxalate (ethanedioate) levels	20.2709
rs149160598	2	101781434	A	G	0.0163097	-0.305518	0.06029	4.0311e-07	Oxalate (ethanedioate) levels	25.673
rs1449141	2	231519173	C	A	0.282847	-0.0813985	0.0168357	1.33222e-06	Oxalate (ethanedioate) levels	23.3703
rs1428090	5	116034218	C	A	0.418005	0.0721094	0.015174	2.01246e-06	Oxalate (ethanedioate) levels	22.5776
rs62381198	5	138843482	T	C	0.0258779	-0.317886	0.047336	1.87386e-11	Oxalate (ethanedioate) levels	45.0872
rs77555311	5	162775308	G	A	0.0319735	-0.201776	0.0431392	2.90649e-06	Oxalate (ethanedioate) levels	21.872
rs145121944	6	83426346	G	A	0.016564	-0.283903	0.059632	1.92708e-06	Oxalate (ethanedioate) levels	22.6608
rs71537594	7	81912854	A	T	0.0668165	0.141263	0.0305075	3.64911e-06	Oxalate (ethanedioate) levels	21.4357
rs11766962	7	126853325	C	T	0.225534	-0.0829003	0.0183671	6.3762e-06	Oxalate (ethanedioate) levels	20.3669
rs1995538	8	4330081	T	G	0.993275	0.445516	0.0952138	2.88123e-06	Oxalate (ethanedioate) levels	21.8887
rs145856286	8	30666453	A	G	0.00822591	-0.386166	0.084412	4.76737e-06	Oxalate (ethanedioate) levels	20.9235
rs112268836	9	98839030	C	T	0.0100841	0.356864	0.0757379	2.45505e-06	Oxalate (ethanedioate) levels	22.1959
rs77008478	10	61457539	G	A	0.0114541	-0.327811	0.0709191	3.79474e-06	Oxalate (ethanedioate) levels	21.3606
rs117338371	11	90979532	A	G	0.0360945	-0.179984	0.0406824	9.68362e-06	Oxalate (ethanedioate) levels	19.5681
rs4931397	12	27762376	C	G	0.658574	-0.0728101	0.015977	5.18472e-06	Oxalate (ethanedioate) levels	20.7628
rs117461873	12	106362215	A	G	0.0177566	-0.269529	0.0573321	2.58663e-06	Oxalate (ethanedioate) levels	22.0958
rs113601767	13	57109096	G	A	0.0407475	-0.172283	0.0380449	5.94281e-06	Oxalate (ethanedioate) levels	20.5015
rs373578	13	110571088	G	A	0.71786	0.0789206	0.0174154	5.85235e-06	Oxalate (ethanedioate) levels	20.5309
rs7147156	14	22303835	G	T	0.0106939	-0.329118	0.0738218	8.26213e-06	Oxalate (ethanedioate) levels	19.8714
rs756874	15	91174007	G	A	0.36637	0.0765485	0.0157536	1.17904e-06	Oxalate (ethanedioate) levels	23.6052
rs7201295	16	78769592	A	G	0.5299	-0.0681407	0.0152759	8.17016e-06	Oxalate (ethanedioate) levels	19.8927
rs274865	19	48170827	C	G	0.00422587	-0.524705	0.117158	7.51337e-06	Oxalate (ethanedioate) levels	20.053
rs7478	19	55487144	A	T	0.422473	0.0709586	0.0154749	4.53115e-06	Oxalate (ethanedioate) levels	21.0207
rs5760895	22	25182992	C	G	0.73044	-0.0832651	0.0173935	1.69167e-06	Oxalate (ethanedioate) levels	22.9111
rs75561083	1	18620603	T	C	0.0154268	0.242916	0.054521	8.37117e-06	DHEAS levels	19.8463
rs141370991	1	95564733	T	C	0.0202811	-0.239218	0.047825	5.67554e-07	DHEAS levels	25.0134
rs10494157	1	113348416	A	G	0.130411	-0.0929436	0.0200791	3.6767e-06	DHEAS levels	21.4213
rs6428823	1	119408720	T	C	0.55575	-0.0632887	0.0136504	3.54539e-06	DHEAS levels	21.491
rs12049195	1	156063096	A	G	0.530054	-0.0676001	0.013428	4.79693e-07	DHEAS levels	25.3377
rs76895520	1	211502804	A	G	0.0212325	-0.209452	0.0467287	7.38458e-06	DHEAS levels	20.0861
rs76768009	1	218069033	A	G	0.0366166	-0.157937	0.0356743	9.54667e-06	DHEAS levels	19.5953
rs1807334	2	30631364	A	G	0.39813	0.0626868	0.0137327	4.99998e-06	DHEAS levels	20.8322
rs79317397	2	139657929	A	C	0.0168108	0.244906	0.0523019	2.83319e-06	DHEAS levels	21.9209
rs534538291	2	178483341	T	A	0.0116931	-0.272644	0.0615537	9.45105e-06	DHEAS levels	19.6145
rs2055157	3	23208068	A	C	0.194049	0.0781081	0.0170109	4.39749e-06	DHEAS levels	21.0781
rs7687817	4	109052965	T	C	0.0931987	-0.106706	0.0229306	3.26475e-06	DHEAS levels	21.6492
rs28552668	4	140286964	T	C	0.0716572	-0.118903	0.0260291	4.92176e-06	DHEAS levels	20.8623
rs71606471	5	3053182	A	C	0.102975	-0.106227	0.0221505	1.62119e-06	DHEAS levels	22.9931
rs150374297	5	9285583	C	T	0.0142327	-0.262352	0.0570627	4.27386e-06	DHEAS levels	21.1329
rs784420	5	78691701	G	A	0.295093	0.0838184	0.0147829	1.4283e-08	DHEAS levels	32.1406
rs6879686	5	99330721	T	G	0.226271	-0.0722897	0.0159968	6.21329e-06	DHEAS levels	20.4165
rs115255559	5	104256740	G	A	0.0207872	-0.219727	0.0473768	3.52033e-06	DHEAS levels	21.5045
rs12658172	5	124869692	C	G	0.157186	-0.0827423	0.0185432	8.11423e-06	DHEAS levels	19.9058
rs142295380	6	8572205	G	C	0.00832313	-0.334977	0.07333	4.92228e-06	DHEAS levels	20.8622
rs10806995	6	24845553	G	A	0.298428	-0.066028	0.0147689	7.79437e-06	DHEAS levels	19.9827
rs150328525	6	155492437	G	T	0.0102314	-0.304863	0.0670882	5.51403e-06	DHEAS levels	20.6448
rs10228292	7	64520810	T	C	0.694808	-0.0656196	0.0146309	7.29186e-06	DHEAS levels	20.1103
rs148982377	7	99477415	C	T	0.034138	-0.423259	0.036657	7.69047e-31	DHEAS levels	133.289
rs75280042	8	68372972	T	A	0.027998	-0.18074	0.0404238	7.78068e-06	DHEAS levels	19.9861
rs529543	9	90582418	G	T	0.472088	-0.063488	0.0135612	2.84683e-06	DHEAS levels	21.912
rs7855576	9	134737617	A	C	0.275256	-0.0714674	0.0153476	3.21491e-06	DHEAS levels	21.6785
rs9420589	10	92690476	T	G	0.426402	-0.0649842	0.0136215	1.83585e-06	DHEAS levels	22.7541
rs191866531	11	99965551	A	G	0.00830281	0.330692	0.0738705	7.58235e-06	DHEAS levels	20.0355
rs149982314	11	128095982	T	C	0.00935551	-0.363745	0.0702108	2.20999e-07	DHEAS levels	26.8337
rs144814135	12	49156161	A	G	0.016918	-0.240898	0.0527017	4.85472e-06	DHEAS levels	20.8887
rs706795	12	49903887	C	T	0.586905	0.061449	0.0137477	7.82999e-06	DHEAS levels	19.974
rs659964	12	111692395	C	G	0.148687	0.0885708	0.0189306	2.88691e-06	DHEAS levels	21.885
rs955783	13	21724936	T	A	0.403268	0.0868089	0.013953	4.9235e-10	DHEAS levels	38.6979
rs9594288	13	38664751	T	C	0.032861	-0.166697	0.0370828	6.94836e-06	DHEAS levels	20.2025
rs74041508	14	31872220	C	G	0.180671	-0.0784005	0.0175303	7.73864e-06	DHEAS levels	19.9965
rs148769396	14	63696057	A	G	0.0165486	0.233356	0.0527685	9.76712e-06	DHEAS levels	19.5516
rs698050	14	98071057	T	A	0.490868	0.0610578	0.0134287	5.44616e-06	DHEAS levels	20.6685
rs560835392	15	43655195	A	C	0.0236755	0.205827	0.0442233	3.25145e-06	DHEAS levels	21.6569
rs7173332	15	84978503	C	G	0.159577	-0.0880801	0.0187018	2.48066e-06	DHEAS levels	22.176
rs1111474	16	52762028	T	C	0.07087	0.116247	0.0261944	9.08649e-06	DHEAS levels	19.6898
rs76294479	16	81547979	T	C	0.0689424	0.158165	0.0264428	2.21235e-09	DHEAS levels	35.7685
rs117833456	18	243820	C	T	0.0328131	-0.170218	0.038225	8.46599e-06	DHEAS levels	19.8249
rs184445849	19	29980806	T	C	0.0156827	0.251175	0.0545375	4.11386e-06	DHEAS levels	21.2059
rs212100	19	47873738	C	T	0.838122	0.0852723	0.0183422	3.33596e-06	DHEAS levels	21.6076
rs73172224	22	50452326	A	G	0.130576	-0.0937382	0.0200897	3.07145e-06	DHEAS levels	21.7661
rs79142871	1	89875384	A	G	0.0181089	0.26564	0.0560876	2.17794e-06	3-hydroxymyristate levels	22.4258
rs1532133	1	152024132	T	C	0.596884	0.0760915	0.015638	1.13986e-06	3-hydroxymyristate levels	23.6703
rs78085499	1	175877423	T	C	0.0268595	-0.211076	0.04588	4.21265e-06	3-hydroxymyristate levels	21.1605
rs1202578	1	230863290	C	T	0.680472	0.0731406	0.0159922	4.79593e-06	3-hydroxymyristate levels	20.912
rs62273444	3	118292161	A	G	0.0560991	-0.14935	0.0327843	5.22542e-06	3-hydroxymyristate levels	20.7479
rs62294541	4	38989621	G	A	0.100994	-0.113994	0.0251764	5.96007e-06	3-hydroxymyristate levels	20.4961
rs73240592	4	56746704	A	G	0.0402165	0.174041	0.0381644	5.10829e-06	3-hydroxymyristate levels	20.7913
rs710362	5	87845250	G	A	0.0488731	0.15381	0.0344818	8.17257e-06	3-hydroxymyristate levels	19.8922
rs79795772	5	96753823	A	G	0.0397582	-0.174959	0.0384746	5.43169e-06	3-hydroxymyristate levels	20.6737
rs116213385	5	170030685	T	A	0.0192637	-0.262717	0.0544687	1.41226e-06	3-hydroxymyristate levels	23.2582
rs146643611	6	52965053	T	C	0.0528314	-0.155008	0.0342988	6.203e-06	3-hydroxymyristate levels	20.4195
rs79589895	6	116967560	G	A	0.0345417	-0.186161	0.0413001	6.55911e-06	3-hydroxymyristate levels	20.3128
rs1349890	6	156385615	C	T	0.585445	-0.0701093	0.0152337	4.17938e-06	3-hydroxymyristate levels	21.1756
rs760201	7	156166713	G	C	0.864839	-0.0998802	0.0222488	7.14789e-06	3-hydroxymyristate levels	20.1484
rs2026430	10	6514079	C	T	0.493468	0.0671379	0.0150019	7.63079e-06	3-hydroxymyristate levels	20.0234
rs7897119	10	123558658	C	G	0.217008	-0.081237	0.0183753	9.82546e-06	3-hydroxymyristate levels	19.5404
rs141436484	13	78081794	G	A	0.119489	0.104455	0.0231002	6.13085e-06	3-hydroxymyristate levels	20.4419
rs117536244	14	37392148	C	G	0.0446178	-0.163754	0.0366023	7.68215e-06	3-hydroxymyristate levels	20.0107
rs989915	14	98678172	T	C	0.355787	0.0725937	0.0158887	4.90291e-06	3-hydroxymyristate levels	20.8697
rs139938935	18	21664649	G	A	0.00577789	-0.482894	0.0991018	1.10077e-06	3-hydroxymyristate levels	23.7375
rs34544263	1	32569015	G	A	0.156	0.0949334	0.0196998	1.44274e-06	Homoarginine levels	23.2172
rs182871603	1	223453245	A	T	0.0116236	-0.318919	0.0667807	1.79152e-06	Homoarginine levels	22.801
rs76205147	2	54065347	A	G	0.0473369	0.157438	0.0338988	3.4115e-06	Homoarginine levels	21.5648
rs114917035	2	132615774	C	T	0.0158173	0.256701	0.0579099	9.30326e-06	Homoarginine levels	19.6447
rs1047891	2	210675783	A	C	0.30892	-0.267116	0.0153908	1.78869e-67	Homoarginine levels	301.143
rs56162443	3	197019188	T	C	0.0207348	0.224743	0.0501508	7.41753e-06	Homoarginine levels	20.0776
rs13135092	4	102276925	G	A	0.0821459	0.152931	0.0264972	7.85199e-09	Homoarginine levels	33.3032
rs72682642	4	121989928	A	G	0.0141767	0.270338	0.0607798	8.67438e-06	Homoarginine levels	19.7784
rs37370	5	35039381	T	C	0.901746	-0.148341	0.0241157	7.68912e-10	Homoarginine levels	37.8284
rs62356073	5	36241820	A	G	0.572483	-0.0640151	0.0144212	9.03957e-06	Homoarginine levels	19.6996
rs3095953	5	165167810	C	G	0.0296862	0.193999	0.0422424	4.37914e-06	Homoarginine levels	21.0861
rs2282841	6	16423181	T	C	0.0908258	-0.111787	0.0248422	6.7991e-06	Homoarginine levels	20.244
rs2781666	6	131572419	T	G	0.306099	0.0781012	0.0156659	6.18211e-07	Homoarginine levels	24.8485
rs6465696	7	98675533	T	A	0.715181	-0.0725476	0.0159349	5.29458e-06	Homoarginine levels	20.7225
rs1805120	7	150952443	A	G	0.208831	0.080005	0.017912	7.9486e-06	Homoarginine levels	19.9453
rs7818335	8	41146640	T	C	0.374752	0.070804	0.0152316	3.34365e-06	Homoarginine levels	21.6033
rs6473159	8	79462003	G	A	0.309664	-0.0704143	0.0159401	9.98805e-06	Homoarginine levels	19.509
rs4978869	9	110101283	T	G	0.114664	0.103357	0.0233778	9.81663e-06	Homoarginine levels	19.5419
rs144260607	10	130768274	T	C	0.0232219	-0.22454	0.0480399	2.95348e-06	Homoarginine levels	21.8413
rs146683630	11	98743205	C	G	0.0313998	0.221959	0.0415351	9.09753e-08	Homoarginine levels	28.5502
rs77433867	12	21504329	A	G	0.041419	-0.161837	0.0362499	8.0266e-06	Homoarginine levels	19.9268
rs12306007	12	46790259	T	C	0.142736	0.102709	0.0203538	4.50717e-07	Homoarginine levels	25.4578
rs116979298	12	65944802	T	C	0.0342134	-0.181869	0.0396223	4.43094e-06	Homoarginine levels	21.0636
rs72623915	15	45355235	T	C	0.256124	0.355872	0.0159872	9.06726e-110	Homoarginine levels	495.379
rs35770448	15	90246328	C	T	0.0983936	0.107377	0.0239115	7.1021e-06	Homoarginine levels	20.1606
rs145421014	16	87911551	A	C	0.00976823	-0.365808	0.0735614	6.59824e-07	Homoarginine levels	24.723
rs75686987	17	77819845	A	G	0.0231924	0.222727	0.0475935	2.87192e-06	Homoarginine levels	21.895
rs117313139	19	2940349	G	C	0.0676518	0.134168	0.0291427	4.14837e-06	Homoarginine levels	21.1901
rs72629024	20	63521166	G	C	0.144402	0.117324	0.0206359	1.30499e-08	Homoarginine levels	32.3163
rs17268364	2	203913095	A	G	0.48861	0.0723971	0.0154591	2.82508e-06	1-oleoylglycerol (18:1) levels	21.9264
rs111879519	2	233028533	T	C	0.0645021	0.145409	0.0319907	5.48463e-06	1-oleoylglycerol (18:1) levels	20.6552
rs146172549	3	99971059	C	T	0.0112401	0.336766	0.073153	4.15278e-06	1-oleoylglycerol (18:1) levels	21.1878
rs139236053	3	124540052	A	G	0.0546626	-0.153174	0.0343176	8.06581e-06	1-oleoylglycerol (18:1) levels	19.9173
rs114951684	3	177280337	G	A	0.0284632	-0.210068	0.0464803	6.19855e-06	1-oleoylglycerol (18:1) levels	20.421
rs73808455	4	39517767	T	C	0.0155412	-0.284414	0.0626028	5.54179e-06	1-oleoylglycerol (18:1) levels	20.6352
rs114881696	4	92980470	G	C	0.0340631	-0.236439	0.0431018	4.12084e-08	1-oleoylglycerol (18:1) levels	30.0844
rs57601959	4	157170888	A	G	0.0479494	-0.1601	0.0361169	9.30054e-06	1-oleoylglycerol (18:1) levels	19.6452
rs72691394	4	160206480	A	G	0.0434942	-0.179559	0.0377023	1.91162e-06	1-oleoylglycerol (18:1) levels	22.6763
rs57994859	5	107881849	T	C	0.0712719	-0.132592	0.0299211	9.36269e-06	1-oleoylglycerol (18:1) levels	19.6324
rs158835	5	163642228	G	C	0.711772	-0.0823376	0.0177145	3.351e-06	1-oleoylglycerol (18:1) levels	21.599
rs6936055	6	89974636	T	C	0.198453	0.0987167	0.0197112	5.49579e-07	1-oleoylglycerol (18:1) levels	25.0755
rs10484587	6	142820440	T	A	0.225289	0.0879266	0.0185495	2.13594e-06	1-oleoylglycerol (18:1) levels	22.4631
rs11754776	6	166982299	T	C	0.0511945	-0.166115	0.0349798	2.04541e-06	1-oleoylglycerol (18:1) levels	22.5464
rs145557517	7	33489150	A	G	0.0140078	0.307537	0.0656048	2.76271e-06	1-oleoylglycerol (18:1) levels	21.9694
rs13238458	7	87881104	A	G	0.0702811	0.132235	0.0299019	9.76565e-06	1-oleoylglycerol (18:1) levels	19.5519
rs17091891	8	19985660	C	T	0.120786	-0.121888	0.0235862	2.36911e-07	1-oleoylglycerol (18:1) levels	26.6993
rs7860081	9	113154387	C	G	0.600899	0.0735683	0.0159584	4.0268e-06	1-oleoylglycerol (18:1) levels	21.247
rs76911913	10	71142820	G	C	0.00531006	-0.487266	0.105694	4.02335e-06	1-oleoylglycerol (18:1) levels	21.2484
rs4962425	10	125131154	C	T	0.816855	0.09298	0.0206509	6.71679e-06	1-oleoylglycerol (18:1) levels	20.2673
rs10840108	11	8682394	C	T	0.247676	-0.0836033	0.0178556	2.83835e-06	1-oleoylglycerol (18:1) levels	21.9176
rs117245363	11	34772147	A	G	0.015133	0.292341	0.063964	4.86807e-06	1-oleoylglycerol (18:1) levels	20.8835
rs2514155	11	84000834	A	C	0.0501707	-0.156688	0.0353748	9.45092e-06	1-oleoylglycerol (18:1) levels	19.6145
rs964184	11	116778201	C	G	0.868688	-0.177523	0.0228868	8.72352e-15	1-oleoylglycerol (18:1) levels	60.1497
rs186740048	12	49868661	A	G	0.0131675	-0.302981	0.0677624	7.77696e-06	1-oleoylglycerol (18:1) levels	19.987
rs72676439	14	20604272	T	C	0.0720927	-0.132926	0.0300848	9.9444e-06	1-oleoylglycerol (18:1) levels	19.5173
rs72785421	16	14193978	C	T	0.151933	-0.119237	0.0216956	3.88734e-08	1-oleoylglycerol (18:1) levels	30.1976
rs74732810	16	87945357	G	T	0.0560059	0.158428	0.0340249	3.22032e-06	1-oleoylglycerol (18:1) levels	21.6753
rs191591925	17	75925202	T	C	0.00658296	-0.439326	0.0960845	4.82431e-06	1-oleoylglycerol (18:1) levels	20.9007
rs148125219	18	77128744	A	G	0.0102128	-0.355434	0.0766211	3.50346e-06	1-oleoylglycerol (18:1) levels	21.5137
rs112871012	19	44928640	A	G	0.090405	0.158987	0.0280316	1.41377e-08	1-oleoylglycerol (18:1) levels	32.1604
rs1002762	20	60005830	G	A	0.199319	-0.0958491	0.0195747	9.75154e-07	1-oleoylglycerol (18:1) levels	23.9707
rs6437111	2	149856643	T	C	0.623194	-0.0730313	0.0157383	3.47833e-06	3-methyl-2-oxobutyrate levels	21.5277
rs71434672	2	189947754	T	A	0.059628	-0.151261	0.0321585	2.55614e-06	3-methyl-2-oxobutyrate levels	22.1186
rs111838413	3	18040522	C	A	0.0397048	0.177437	0.0395399	7.20534e-06	3-methyl-2-oxobutyrate levels	20.1332
rs1129043	4	88261979	C	T	0.576689	-0.131118	0.0157904	1.0096e-16	3-methyl-2-oxobutyrate levels	68.9339
rs201357853	6	163888112	T	A	0.0884499	0.121602	0.0269646	6.49219e-06	3-methyl-2-oxobutyrate levels	20.3324
rs77095091	7	22393127	C	T	0.0767112	-0.127049	0.0286851	9.4633e-06	3-methyl-2-oxobutyrate levels	19.6121
rs13270448	8	49088657	G	A	0.544031	0.0763145	0.0154491	7.82209e-07	3-methyl-2-oxobutyrate levels	24.3951
rs117675121	8	65921438	C	A	0.0253311	-0.227121	0.0489585	3.5002e-06	3-methyl-2-oxobutyrate levels	21.5156
rs16922127	9	4823425	T	G	0.0645772	-0.1432	0.0311068	4.15425e-06	3-methyl-2-oxobutyrate levels	21.187
rs146964322	9	131051546	G	C	0.064898	0.148688	0.0310762	1.7131e-06	3-methyl-2-oxobutyrate levels	22.8871
rs80195374	10	10954589	A	G	0.0222903	0.250371	0.0520121	1.48156e-06	3-methyl-2-oxobutyrate levels	23.1662
rs139282082	10	109383655	G	T	0.026625	-0.212207	0.0476843	8.57655e-06	3-methyl-2-oxobutyrate levels	19.7999
rs34402912	13	59107201	C	T	0.0826055	0.124264	0.0280235	9.23719e-06	3-methyl-2-oxobutyrate levels	19.6581
rs141436484	13	78081794	G	A	0.119625	0.119976	0.0236236	3.8016e-07	3-methyl-2-oxobutyrate levels	25.7864
rs45591543	14	89576997	T	C	0.0164948	0.270085	0.0595489	5.74603e-06	3-methyl-2-oxobutyrate levels	20.5659
rs12894999	14	102071272	A	G	0.813368	-0.0982367	0.0197435	6.50281e-07	3-methyl-2-oxobutyrate levels	24.7511
rs143866653	15	39517901	C	A	0.0236865	-0.233425	0.0502906	3.45833e-06	3-methyl-2-oxobutyrate levels	21.5385
rs76701293	15	56470746	A	G	0.0504492	-0.155826	0.0352527	9.85775e-06	3-methyl-2-oxobutyrate levels	19.5339
rs138447973	17	6288440	C	T	0.0249754	0.225893	0.0498426	5.83912e-06	3-methyl-2-oxobutyrate levels	20.5352
rs9963006	18	59936651	A	G	0.626775	-0.0758529	0.016472	4.1253e-06	3-methyl-2-oxobutyrate levels	21.2005
rs77723081	21	17644260	C	G	0.00654995	-0.423631	0.0948615	7.97744e-06	3-methyl-2-oxobutyrate levels	19.9384
rs77182631	21	36290919	A	G	0.0446725	-0.175305	0.0370791	2.26898e-06	3-methyl-2-oxobutyrate levels	22.3473
rs140591764	1	58043724	T	C	0.00599357	-0.477597	0.0988554	1.35664e-06	Tartronate (hydroxymalonate) levels	23.3354
rs151096450	1	196882123	T	G	0.116202	-0.106532	0.0237717	7.41373e-06	Tartronate (hydroxymalonate) levels	20.0786
rs11691183	2	231569787	T	C	0.253095	-0.0838852	0.0178203	2.51039e-06	Tartronate (hydroxymalonate) levels	22.1531
rs17688758	4	71131542	C	T	0.0813925	-0.128898	0.0278843	3.78961e-06	Tartronate (hydroxymalonate) levels	21.3632
rs276286	5	42051492	A	G	0.740886	-0.0849521	0.0176539	1.49367e-06	Tartronate (hydroxymalonate) levels	23.1505
rs72801867	5	114478030	G	A	0.149025	0.100144	0.021758	4.17167e-06	Tartronate (hydroxymalonate) levels	21.179
rs62381620	5	139350290	G	T	0.0302787	-0.288241	0.044521	9.52738e-11	Tartronate (hydroxymalonate) levels	41.9059
rs114537403	6	36795468	T	C	0.0185901	0.252179	0.0567582	8.86976e-06	Tartronate (hydroxymalonate) levels	19.7358
rs191390190	7	16909507	A	T	0.0157699	-0.27604	0.0614913	7.15281e-06	Tartronate (hydroxymalonate) levels	20.147
rs73396929	7	98588077	A	G	0.0935328	-0.125973	0.0262548	1.6017e-06	Tartronate (hydroxymalonate) levels	23.016
rs11766962	7	126853325	C	T	0.225766	-0.0905032	0.0185917	1.1277e-06	Tartronate (hydroxymalonate) levels	23.691
rs77181656	8	11560832	T	C	0.0132503	-0.299894	0.0676025	9.15901e-06	Tartronate (hydroxymalonate) levels	19.6745
rs55703838	11	1236954	T	C	0.0104977	-0.339008	0.0749126	6.02846e-06	Tartronate (hydroxymalonate) levels	20.474
rs9599028	13	65857995	A	T	0.341971	0.0756554	0.0162189	3.0913e-06	Tartronate (hydroxymalonate) levels	21.7536
rs7147156	14	22303835	G	T	0.0105797	-0.343519	0.0755814	5.49298e-06	Tartronate (hydroxymalonate) levels	20.6521
rs191302291	15	54795883	T	G	0.015546	-0.303875	0.061572	8.00349e-07	Tartronate (hydroxymalonate) levels	24.351
rs756874	15	91174007	G	A	0.366768	0.0744947	0.0159556	3.02866e-06	Tartronate (hydroxymalonate) levels	21.793
rs117550283	16	6878320	C	G	0.0880211	-0.120043	0.0270924	9.38467e-06	Tartronate (hydroxymalonate) levels	19.6278
rs145469088	16	34025958	G	A	0.000563557	-1.63094	0.326085	5.68616e-07	Tartronate (hydroxymalonate) levels	25.0096
rs7478	19	55487144	A	T	0.42224	0.0697161	0.0156795	8.73578e-06	Tartronate (hydroxymalonate) levels	19.7649
rs5996848	22	25181963	G	A	0.73054	-0.0818347	0.0175977	3.31436e-06	Tartronate (hydroxymalonate) levels	21.62
rs380155	1	119656566	T	C	0.373797	-0.0732844	0.016032	4.85125e-06	3-hydroxyoctanoate levels	20.8901
rs28415528	1	151907285	A	G	0.317791	-0.119396	0.0162643	2.12024e-13	3-hydroxyoctanoate levels	53.8769
rs186490153	2	142248590	C	T	0.0191531	-0.249031	0.0552526	6.57067e-06	3-hydroxyoctanoate levels	20.3093
rs557560710	2	208748597	C	T	0.0554393	-0.149611	0.0329215	5.50707e-06	3-hydroxyoctanoate levels	20.6472
rs139897381	3	190042188	C	T	0.0129846	-0.327175	0.0666494	9.15899e-07	3-hydroxyoctanoate levels	24.0914
rs150955925	4	11555380	C	G	0.0129156	-0.310408	0.0669674	3.56585e-06	3-hydroxyoctanoate levels	21.4799
rs72668359	4	108907496	C	T	0.0166993	0.276546	0.0589512	2.71731e-06	3-hydroxyoctanoate levels	22.001
rs188729852	5	66077437	A	G	0.00269773	0.674078	0.145858	3.81031e-06	3-hydroxyoctanoate levels	21.3527
rs79795772	5	96753823	A	G	0.0397664	-0.173164	0.0387063	7.68433e-06	3-hydroxyoctanoate levels	20.0099
rs9314051	5	165050300	A	C	0.697227	0.0804413	0.0164625	1.02727e-06	3-hydroxyoctanoate levels	23.8704
rs7741311	6	158160562	G	T	0.133583	0.100181	0.0220167	5.35886e-06	3-hydroxyoctanoate levels	20.6995
rs3752651	7	55161850	C	T	0.207803	-0.0899675	0.0187912	1.68672e-06	3-hydroxyoctanoate levels	22.9169
rs1481852	8	71839992	G	A	0.671158	-0.0810423	0.016792	1.39142e-06	3-hydroxyoctanoate levels	23.2869
rs12554019	9	29241348	G	C	0.186494	-0.0882323	0.0197399	7.83132e-06	3-hydroxyoctanoate levels	19.9737
rs11141654	9	87030986	A	G	0.177262	-0.0960652	0.0199883	1.53924e-06	3-hydroxyoctanoate levels	23.0927
rs34097396	11	4572181	A	G	0.0644806	-0.140136	0.0309815	6.0905e-06	3-hydroxyoctanoate levels	20.4545
rs10844993	12	9871408	G	T	0.230317	0.0848311	0.0180197	2.5055e-06	3-hydroxyoctanoate levels	22.1569
rs12878802	14	29432672	C	T	0.426697	-0.0800192	0.0160357	6.03619e-07	3-hydroxyoctanoate levels	24.8947
rs9302385	16	20462998	C	A	0.280432	-0.0890214	0.0167413	1.05216e-07	3-hydroxyoctanoate levels	28.2686
rs9913532	17	74267491	T	C	0.126959	-0.105503	0.0228355	3.8346e-06	3-hydroxyoctanoate levels	21.3404
rs11879271	19	39941114	T	C	0.0601982	0.144537	0.0321382	6.88067e-06	3-hydroxyoctanoate levels	20.2213
rs143584067	1	12161570	A	G	0.00760177	0.396114	0.08856	7.71895e-06	2-hydroxyoctanoate levels	20.0014
rs76963882	1	75702239	C	T	0.304345	0.0744623	0.0167632	8.91236e-06	2-hydroxyoctanoate levels	19.7267
rs188077378	1	104217807	A	G	0.0449171	-0.188731	0.0376106	5.22012e-07	2-hydroxyoctanoate levels	25.1745
rs12562486	1	109896185	T	G	0.00231538	0.751021	0.161694	3.40587e-06	2-hydroxyoctanoate levels	21.568
rs13384756	2	73644538	T	C	0.22539	-0.222042	0.0183336	9.21015e-34	2-hydroxyoctanoate levels	146.646
rs112809733	2	216040672	C	T	0.0976011	0.124361	0.0261853	2.04159e-06	2-hydroxyoctanoate levels	22.5501
rs74637339	3	15586533	A	T	0.0521596	0.218791	0.0348214	3.31624e-10	2-hydroxyoctanoate levels	39.4694
rs35254234	3	18702604	A	G	0.0127548	0.321188	0.0693423	3.62288e-06	2-hydroxyoctanoate levels	21.4495
rs183489175	3	66418124	A	G	0.00721536	0.410446	0.0914386	7.16389e-06	2-hydroxyoctanoate levels	20.1441
rs145729777	3	73243416	A	G	0.00554067	-0.463127	0.104841	9.98927e-06	2-hydroxyoctanoate levels	19.5089
rs1479581	5	25646458	C	T	0.20195	-0.0889207	0.0192855	4.01232e-06	2-hydroxyoctanoate levels	21.2539
rs17470667	5	39371973	G	A	0.0512056	0.162122	0.0351403	3.95805e-06	2-hydroxyoctanoate levels	21.2798
rs35538886	6	117466443	T	C	0.0777478	-0.128883	0.0289318	8.4008e-06	2-hydroxyoctanoate levels	19.8397
rs7029211	9	73862954	T	C	0.983056	-0.27916	0.0605491	4.01752e-06	2-hydroxyoctanoate levels	21.2513
rs12250365	10	89772422	A	G	0.231692	0.0926098	0.0184154	4.93203e-07	2-hydroxyoctanoate levels	25.284
rs77585588	11	45063972	A	G	0.00748539	0.452071	0.0895868	4.50745e-07	2-hydroxyoctanoate levels	25.4577
rs76619244	11	99815568	C	G	0.0156997	0.297392	0.0628958	2.26377e-06	2-hydroxyoctanoate levels	22.3517
rs72622236	16	49627427	C	A	0.385805	-0.0740584	0.0160837	4.13367e-06	2-hydroxyoctanoate levels	21.1968
rs118085936	16	83280712	C	T	0.0532585	0.159419	0.0348335	4.72581e-06	2-hydroxyoctanoate levels	20.9402
rs6503343	17	11018282	A	G	0.112013	-0.112122	0.0249261	6.85456e-06	2-hydroxyoctanoate levels	20.2287
rs11574581	19	54667225	G	A	0.0848802	0.13927	0.0278489	5.70626e-07	2-hydroxyoctanoate levels	25.0031
rs5748916	22	17156988	A	G	0.324124	-0.0747733	0.0168719	9.34423e-06	2-hydroxyoctanoate levels	19.6363
rs12726652	1	106889954	A	G	0.201091	-0.0844405	0.0186944	6.27565e-06	Homocitrulline levels	20.3972
rs149152049	1	211797411	A	C	0.0157189	-0.281055	0.0612479	4.45782e-06	Homocitrulline levels	21.0519
rs145449041	2	59983063	C	T	0.00789672	0.390038	0.0861107	5.91258e-06	Homocitrulline levels	20.5112
rs6736866	2	73434858	G	C	0.230629	-0.0830696	0.017955	3.71801e-06	Homocitrulline levels	21.3996
rs17011873	2	124688613	C	T	0.21935	-0.0849946	0.0183847	3.78013e-06	Homocitrulline levels	21.3679
rs149381367	2	159109365	G	C	0.014361	0.283943	0.064014	9.18008e-06	Homocitrulline levels	19.67
rs12989742	2	240789660	C	T	0.292502	0.0759281	0.0168742	6.80606e-06	Homocitrulline levels	20.2418
rs12490555	3	53194820	T	C	0.233488	0.0844343	0.0180873	3.03917e-06	Homocitrulline levels	21.7862
rs2285761	4	7768996	T	G	0.179857	0.0877735	0.019671	8.11683e-06	Homocitrulline levels	19.9051
rs11741406	5	6518191	A	G	0.193256	0.0865002	0.0193084	7.4667e-06	Homocitrulline levels	20.0647
rs34463406	5	115969714	T	C	0.380988	-0.0690213	0.0155186	8.68172e-06	Homocitrulline levels	19.7766
rs148874160	6	23183054	A	G	0.0209967	0.253526	0.0529352	1.67306e-06	Homocitrulline levels	22.9323
rs148170430	6	159148535	C	T	0.00661459	0.482554	0.0941732	2.98948e-07	Homocitrulline levels	26.25
rs17544266	7	42728817	C	T	0.0326658	-0.19071	0.042891	8.73215e-06	Homocitrulline levels	19.7654
rs2727548	7	151726259	A	G	0.506254	-0.0708743	0.0154929	4.77032e-06	Homocitrulline levels	20.922
rs117283049	11	7669396	G	T	0.0356159	-0.187452	0.0408701	4.50664e-06	Homocitrulline levels	21.031
rs147045808	11	92545337	T	C	0.00949925	0.347563	0.077241	6.80406e-06	Homocitrulline levels	20.2424
rs78978101	12	130026756	A	C	0.00969841	-0.348657	0.077783	7.37996e-06	Homocitrulline levels	20.0872
rs8025295	15	93464119	G	C	0.775299	0.0862129	0.0184313	2.90351e-06	Homocitrulline levels	21.8738
rs140994086	16	51773494	T	C	0.0261017	0.211726	0.0469464	6.48399e-06	Homocitrulline levels	20.3346
rs929300	16	74025708	T	C	0.0348954	0.186096	0.0415711	7.58545e-06	Homocitrulline levels	20.0347
rs138767120	16	87449270	G	C	0.0298171	-0.208734	0.0445316	2.76799e-06	Homocitrulline levels	21.9655
rs3211568	16	89563372	A	G	0.192497	0.08928	0.0193344	3.88059e-06	Homocitrulline levels	21.3176
rs74251908	17	430928	T	C	0.034294	0.197529	0.0418217	2.32261e-06	Homocitrulline levels	22.3023
rs4390625	17	39464094	G	A	0.740662	-0.0943027	0.0172638	4.69609e-08	Homocitrulline levels	29.8309
rs61197953	18	1613350	C	T	0.420836	0.0706504	0.0154811	5.02737e-06	Homocitrulline levels	20.8217
rs75459253	18	11989017	A	G	0.028192	0.224504	0.0458815	9.92442e-07	Homocitrulline levels	23.9367
rs200399858	19	32851497	T	C	0.507921	-0.120814	0.0151785	1.72668e-15	Homocitrulline levels	63.3386
rs8101881	19	32873722	T	C	0.606808	0.254197	0.0152966	5.17004e-62	Homocitrulline levels	276.085
rs2999546	1	151935363	T	G	0.637541	0.0721966	0.0158469	5.2164e-06	Indoleacetate levels	20.751
rs4584428	1	234491997	T	G	0.11603	0.109808	0.0239353	4.48109e-06	Indoleacetate levels	21.0419
rs11889711	2	17935969	T	C	0.620089	-0.0719998	0.0157071	4.56382e-06	Indoleacetate levels	21.007
rs1479	2	113217527	G	T	0.197771	0.0905519	0.0192077	2.42479e-06	Indoleacetate levels	22.2197
rs72551330	2	233672032	C	T	0.0147633	0.303539	0.0629629	1.42903e-06	Indoleacetate levels	23.2356
rs146089696	2	240648988	C	A	0.0258431	-0.227745	0.048348	2.47072e-06	Indoleacetate levels	22.1837
rs77535679	3	46593678	A	G	0.021052	0.272146	0.0527254	2.4488e-07	Indoleacetate levels	26.6353
rs73152633	3	149475443	T	C	0.0404457	0.179659	0.0383524	2.80725e-06	Indoleacetate levels	21.9385
rs9866361	3	179190061	A	G	0.164093	0.0952028	0.0206127	3.86264e-06	Indoleacetate levels	21.3267
rs115634566	4	1675590	C	G	0.0194495	0.241854	0.0544403	8.88975e-06	Indoleacetate levels	19.7315
rs13353672	4	181238448	A	G	0.206417	0.0847569	0.0190801	8.90564e-06	Indoleacetate levels	19.728
rs138960177	4	189747117	T	C	0.0350566	0.204895	0.0426063	1.51653e-06	Indoleacetate levels	23.1211
rs2187200	6	162035178	G	T	0.361312	-0.0712121	0.0160922	9.63256e-06	Indoleacetate levels	19.5781
rs78906653	7	50427357	T	C	0.0749114	-0.144801	0.0290437	6.17592e-07	Indoleacetate levels	24.8504
rs11575549	7	50462479	T	C	0.0179246	-0.37948	0.056925	2.62308e-11	Indoleacetate levels	44.4289
rs867704	7	130051469	G	C	0.561746	-0.0700153	0.0154721	6.03244e-06	Indoleacetate levels	20.473
rs72663013	8	56843191	T	G	0.0196341	-0.282142	0.0546119	2.38756e-07	Indoleacetate levels	26.6843
rs41280729	9	5571105	G	A	0.0591969	-0.148381	0.0323839	4.6066e-06	Indoleacetate levels	20.989
rs1929252	10	29902027	C	A	0.251463	-0.0790401	0.0175887	6.99663e-06	Indoleacetate levels	20.1893
rs10999904	10	71591392	A	G	0.0982241	-0.134401	0.0257002	1.69892e-07	Indoleacetate levels	27.3417
rs76522692	10	117400423	G	A	0.0266439	-0.220452	0.0473306	3.19771e-06	Indoleacetate levels	21.6889
rs11518601	11	55238964	T	C	0.118732	-0.111869	0.0240488	3.29131e-06	Indoleacetate levels	21.6335
rs11227288	11	65749117	C	G	0.180316	0.0899903	0.019745	5.17353e-06	Indoleacetate levels	20.7669
rs35291122	14	44601011	A	G	0.0289393	-0.220159	0.0457359	1.48155e-06	Indoleacetate levels	23.1661
rs118052117	15	42517608	T	C	0.0218319	0.234493	0.0518474	6.10424e-06	Indoleacetate levels	20.4503
rs8061485	16	20463360	C	T	0.279379	-0.0845625	0.0169225	5.82136e-07	Indoleacetate levels	24.9644
rs184875464	16	70288328	T	C	0.00561386	0.525364	0.102005	2.59993e-07	Indoleacetate levels	26.5199
rs181823597	16	87640321	G	C	0.0594671	0.15968	0.0323035	7.68805e-07	Indoleacetate levels	24.4285
rs79441299	17	12355766	T	C	0.014453	0.29338	0.0638741	4.36696e-06	Indoleacetate levels	21.0914
rs240759	20	17872813	A	G	0.955495	-0.170792	0.0381475	7.56436e-06	Indoleacetate levels	20.04
rs113532410	22	33441144	T	G	0.0584424	0.173939	0.0334364	1.9707e-07	Indoleacetate levels	27.0551
rs5751124	22	41550972	A	G	0.0332277	0.19056	0.042405	6.99601e-06	Indoleacetate levels	20.1894
rs75445316	2	114276169	T	C	0.024875	0.241198	0.049473	1.0862e-06	1-linoleoylglycerol (18:2) levels	23.7632
rs113627835	2	225063702	C	G	0.00861964	0.382342	0.0840396	5.37605e-06	1-linoleoylglycerol (18:2) levels	20.6933
rs114473062	4	32419463	T	C	0.025608	0.226158	0.049117	4.135e-06	1-linoleoylglycerol (18:2) levels	21.196
rs77982886	4	64106675	G	A	0.0152346	0.316857	0.0635267	6.10775e-07	1-linoleoylglycerol (18:2) levels	24.8719
rs10006032	4	159919833	G	A	0.0573319	-0.15194	0.0334117	5.42817e-06	1-linoleoylglycerol (18:2) levels	20.6748
rs10072491	5	4715384	T	C	0.0420795	-0.17568	0.038446	4.88843e-06	1-linoleoylglycerol (18:2) levels	20.8755
rs62385039	6	895419	G	A	0.0201079	-0.258001	0.0552286	2.98985e-06	1-linoleoylglycerol (18:2) levels	21.8177
rs17410962	8	19990569	A	G	0.120383	-0.11411	0.0235805	1.30378e-06	1-linoleoylglycerol (18:2) levels	23.4118
rs2943179	8	87113088	T	C	0.221974	-0.0822174	0.0185161	8.98228e-06	1-linoleoylglycerol (18:2) levels	19.7116
rs6475038	9	16346456	G	C	0.49482	-0.0721413	0.0159373	5.99468e-06	1-linoleoylglycerol (18:2) levels	20.4848
rs10735636	9	74877161	G	C	0.981772	0.266346	0.0602083	9.7007e-06	1-linoleoylglycerol (18:2) levels	19.5647
rs117168942	10	21701387	C	T	0.0332722	0.191261	0.0431454	9.29617e-06	1-linoleoylglycerol (18:2) levels	19.6462
rs11033752	11	36708159	T	C	0.17797	-0.0907355	0.0204967	9.56226e-06	1-linoleoylglycerol (18:2) levels	19.5921
rs964184	11	116778201	C	G	0.868723	-0.116525	0.0229017	3.6178e-07	1-linoleoylglycerol (18:2) levels	25.882
rs56354314	12	106280157	A	G	0.022346	0.235446	0.0519464	5.82959e-06	1-linoleoylglycerol (18:2) levels	20.5384
rs12858688	13	69782332	T	C	0.0249358	-0.22125	0.0491192	6.65784e-06	1-linoleoylglycerol (18:2) levels	20.2842
rs11160050	14	92187131	G	A	0.0875843	0.125943	0.028029	7.01221e-06	1-linoleoylglycerol (18:2) levels	20.1849
rs12447287	16	56904086	C	T	0.245284	0.081903	0.0180828	5.91739e-06	1-linoleoylglycerol (18:2) levels	20.5098
rs9894638	17	46835535	C	T	0.211593	0.0857298	0.0192292	8.2607e-06	1-linoleoylglycerol (18:2) levels	19.8717
rs17035713	1	10780848	G	A	0.0555824	-0.176168	0.0391241	6.70697e-06	2-linoleoylglycerol (18:2) levels	20.2689
rs77599553	1	114230144	A	T	0.024663	-0.26624	0.0570875	3.10541e-06	2-linoleoylglycerol (18:2) levels	21.7434
rs113718400	1	241640505	A	C	0.0198899	-0.278095	0.0628536	9.66753e-06	2-linoleoylglycerol (18:2) levels	19.57
rs952263	2	52595363	T	G	0.231638	0.0960714	0.0209226	4.39555e-06	2-linoleoylglycerol (18:2) levels	21.0776
rs55920120	2	71527599	A	C	0.0354543	0.211234	0.0475892	9.05017e-06	2-linoleoylglycerol (18:2) levels	19.6958
rs4972489	2	175869870	C	A	0.219483	0.109484	0.0215719	3.86888e-07	2-linoleoylglycerol (18:2) levels	25.7507
rs11924632	3	8342446	G	A	0.319162	-0.0837752	0.0189266	9.58506e-06	2-linoleoylglycerol (18:2) levels	19.5862
rs73121585	3	78579458	A	C	0.0186813	-0.286922	0.0649528	9.98952e-06	2-linoleoylglycerol (18:2) levels	19.5072
rs141172381	3	155364642	A	G	0.0189245	0.286907	0.0647015	9.23638e-06	2-linoleoylglycerol (18:2) levels	19.657
rs7643986	3	194026260	C	T	0.0314905	0.237339	0.0507469	2.91221e-06	2-linoleoylglycerol (18:2) levels	21.8667
rs12498693	4	21558733	A	C	0.0908947	-0.140175	0.0306696	4.86572e-06	2-linoleoylglycerol (18:2) levels	20.8828
rs72679893	4	99294430	T	C	0.0830319	-0.141425	0.031732	8.31717e-06	2-linoleoylglycerol (18:2) levels	19.8573
rs190199861	4	127836164	G	A	0.018813	0.297064	0.0645441	4.17461e-06	2-linoleoylglycerol (18:2) levels	21.1763
rs117372736	6	69477429	T	G	0.0135114	0.346995	0.0766527	5.98694e-06	2-linoleoylglycerol (18:2) levels	20.4859
rs4946146	6	116234813	T	C	0.0182161	0.311867	0.0660179	2.31267e-06	2-linoleoylglycerol (18:2) levels	22.309
rs59927118	8	10927516	T	C	0.233493	0.0964238	0.0209287	4.0802e-06	2-linoleoylglycerol (18:2) levels	21.2201
rs34291068	10	33157079	A	C	0.0631083	0.159431	0.0358652	8.77744e-06	2-linoleoylglycerol (18:2) levels	19.7544
rs78575779	11	132983703	G	A	0.0286499	-0.234076	0.0525518	8.42088e-06	2-linoleoylglycerol (18:2) levels	19.8336
rs111764634	12	26030131	A	C	0.0711024	0.160187	0.03428	2.96979e-06	2-linoleoylglycerol (18:2) levels	21.8291
rs189863837	12	129450796	A	G	0.0248153	0.280524	0.0568874	8.17175e-07	2-linoleoylglycerol (18:2) levels	24.3093
rs56327721	17	78409221	T	C	0.106214	-0.132143	0.0284005	3.27423e-06	2-linoleoylglycerol (18:2) levels	21.6421
rs6081988	20	20401286	C	T	0.101462	0.130879	0.0293982	8.5098e-06	2-linoleoylglycerol (18:2) levels	19.8135
rs11552067	21	44330365	A	G	0.587463	0.0845951	0.0181892	3.30593e-06	2-linoleoylglycerol (18:2) levels	21.6236
rs9432398	1	94868430	G	A	0.0316989	0.221475	0.0445422	6.61795e-07	Indolepropionate levels	24.7172
rs80346659	1	190587579	C	G	0.0253623	-0.223208	0.0489983	5.22784e-06	Indolepropionate levels	20.7468
rs6664713	1	204382965	A	C	0.0247598	0.221278	0.0497353	8.6224e-06	Indolepropionate levels	19.7898
rs1878503	2	72024621	A	G	0.46355	0.0695737	0.0155972	8.17115e-06	Indolepropionate levels	19.8925
rs11681248	2	136062506	T	C	0.629022	-0.0861776	0.01577	4.63824e-08	Indolepropionate levels	29.8551
rs76260755	3	2566507	T	C	0.110017	-0.113035	0.0255573	9.74343e-06	Indolepropionate levels	19.5564
rs9857968	3	185638205	T	C	0.0567903	0.150356	0.0334056	6.76581e-06	Indolepropionate levels	20.2533
rs76157950	5	94928720	A	G	0.0186095	0.259172	0.0571721	5.80995e-06	Indolepropionate levels	20.5448
rs853154	5	143246483	C	G	0.156615	0.102766	0.0214138	1.59433e-06	Indolepropionate levels	23.0253
rs117276795	10	72312216	A	G	0.0103757	0.356183	0.0769361	3.66377e-06	Indolepropionate levels	21.4279
rs11822621	11	109342489	T	G	0.100928	-0.117218	0.025765	5.37678e-06	Indolepropionate levels	20.6929
rs497768	11	117880025	G	C	0.561103	-0.0739761	0.0160037	3.79268e-06	Indolepropionate levels	21.3617
rs9565718	13	82019296	A	T	0.630251	-0.0847838	0.0167172	3.94378e-07	Indolepropionate levels	25.7153
rs61974973	14	33440005	G	A	0.0761626	0.132651	0.0296776	7.83162e-06	Indolepropionate levels	19.9736
rs198260	14	56714297	A	G	0.97371	0.22816	0.048609	2.68214e-06	Indolepropionate levels	22.0262
rs8061485	16	20463360	C	T	0.278471	-0.175473	0.0171848	1.7712e-24	Indolepropionate levels	104.238
rs4316784	16	74617721	C	T	0.826904	0.0920404	0.0207915	9.56335e-06	Indolepropionate levels	19.592
rs9981680	21	32008646	G	T	0.0427167	0.169465	0.0383093	9.70738e-06	Indolepropionate levels	19.5634
rs567440118	1	83001622	A	G	0.00560552	-0.484057	0.102614	2.39029e-06	Threonate levels	22.2471
rs647667	1	181416933	C	T	0.0591665	0.144169	0.0324617	8.94643e-06	Threonate levels	19.7194
rs75194109	2	41679986	C	T	0.00818764	-0.397999	0.0851016	2.9145e-06	Threonate levels	21.8666
rs11126412	2	73660507	T	A	0.222311	0.0812665	0.0182574	8.54089e-06	Threonate levels	19.8079
rs4663135	2	234402679	C	T	0.784904	0.0837071	0.018929	9.77159e-06	Threonate levels	19.5507
rs535146	3	6939905	A	T	0.384514	0.0748445	0.0158705	2.40582e-06	Threonate levels	22.2347
rs145376871	3	78448608	T	G	0.0191146	-0.246684	0.0554495	8.6348e-06	Threonate levels	19.787
rs76954195	3	87879048	G	C	0.028169	0.206021	0.0459715	7.41237e-06	Threonate levels	20.0789
rs78921993	4	7631167	G	A	0.07346	-0.129378	0.0291215	8.88449e-06	Threonate levels	19.7327
rs184637108	4	87970891	T	A	0.0078808	-0.381288	0.0860405	9.35832e-06	Threonate levels	19.6333
rs139591016	4	98895019	C	T	0.0203237	-0.244512	0.0539409	5.81637e-06	Threonate levels	20.5427
rs73766900	5	67428058	A	G	0.0293864	0.209381	0.0453361	3.86671e-06	Threonate levels	21.3245
rs111498995	5	69524538	T	A	0.0168734	0.275959	0.0591476	3.07719e-06	Threonate levels	21.7625
rs62381620	5	139350290	G	T	0.0304893	-0.293756	0.0441641	2.90219e-11	Threonate levels	44.2311
rs61744140	5	141194505	G	T	0.000184411	-2.86664	0.562079	3.39546e-07	Threonate levels	26.0043
rs80179348	6	92821947	T	A	0.0133227	-0.319612	0.066975	1.82303e-06	Threonate levels	22.7674
rs149656965	6	169391708	T	C	0.0120586	-0.320596	0.0696557	4.17282e-06	Threonate levels	21.1786
rs78263978	7	16795578	A	G	0.02583	-0.22873	0.0484595	2.35808e-06	Threonate levels	22.2732
rs2394872	7	98583433	C	A	0.0928766	-0.121016	0.0261549	3.71226e-06	Threonate levels	21.4029
rs77181656	8	11560832	T	C	0.0133923	-0.318701	0.066826	1.85035e-06	Threonate levels	22.7389
rs76379749	8	16238488	C	T	0.0217525	-0.229603	0.0518367	9.45159e-06	Threonate levels	19.6143
rs7875568	9	127750741	G	T	0.0196633	-0.255385	0.0546341	2.94733e-06	Threonate levels	21.8452
rs72774956	10	2830418	A	G	0.0203856	-0.239983	0.0535446	7.39715e-06	Threonate levels	20.0827
rs826459	10	70646994	A	G	0.70797	0.0767693	0.017064	6.83005e-06	Threonate levels	20.2352
rs74850022	12	94667490	T	C	0.0122956	-0.30887	0.0693354	8.40015e-06	Threonate levels	19.8397
rs7960425	12	118971939	C	G	0.024852	0.238798	0.0488539	1.01868e-06	Threonate levels	23.8867
rs4783107	16	84962841	C	T	0.886875	-0.116779	0.0239738	1.10964e-06	Threonate levels	23.7219
rs75446748	1	34909640	C	T	0.142724	-0.100817	0.0215403	2.86322e-06	N-acetylglycine levels	21.9007
rs1890452	1	75726823	A	G	0.337406	-0.0770614	0.0157164	9.42707e-07	N-acetylglycine levels	24.036
rs112816924	1	212158947	T	C	0.0153734	0.275875	0.0608934	5.8859e-06	N-acetylglycine levels	20.5201
rs16824802	2	145354897	T	C	0.201151	0.0978791	0.0188923	2.20805e-07	N-acetylglycine levels	26.8352
rs1047891	2	210675783	A	C	0.307889	0.381478	0.0157461	1.16081e-129	N-acetylglycine levels	586.797
rs62182612	2	212238489	A	G	0.194247	-0.0838786	0.0187414	7.62083e-06	N-acetylglycine levels	20.0259
rs77976040	3	66829559	C	A	0.0176413	0.25373	0.0570551	8.70314e-06	N-acetylglycine levels	19.7719
rs9821781	3	149644618	A	G	0.560748	0.0826592	0.0152654	6.13598e-08	N-acetylglycine levels	29.313
rs358908	3	155687953	C	T	0.258424	-0.0883162	0.0172318	2.97225e-07	N-acetylglycine levels	26.2612
rs12233751	4	81933213	C	A	0.140374	-0.107576	0.021548	5.96375e-07	N-acetylglycine levels	24.9179
rs115090460	6	38257980	T	A	0.0255581	-0.213667	0.04776	7.68538e-06	N-acetylglycine levels	20.0097
rs243795	6	54528751	C	T	0.208481	0.0882873	0.0184131	1.62837e-06	N-acetylglycine levels	22.9846
rs4947536	7	56111673	G	C	0.499694	-0.0672825	0.0150525	7.82701e-06	N-acetylglycine levels	19.9748
rs11136810	8	4954816	G	C	0.400543	0.072029	0.0152368	2.27522e-06	N-acetylglycine levels	22.342
rs76513761	8	135742865	C	T	0.0282572	0.202404	0.0452943	7.87172e-06	N-acetylglycine levels	19.9639
rs78612075	9	12854868	A	G	0.0158633	0.271706	0.0604624	6.99641e-06	N-acetylglycine levels	20.1894
rs10757444	9	23661372	A	G	0.69497	0.080588	0.0163581	8.37259e-07	N-acetylglycine levels	24.2644
rs144831076	9	103329540	C	T	0.0180032	-0.284047	0.056482	4.93093e-07	N-acetylglycine levels	25.2845
rs151202997	11	47595900	T	G	0.0315572	0.193942	0.0427714	5.77718e-06	N-acetylglycine levels	20.5557
rs596603	11	67592132	G	T	0.572668	-0.115999	0.0149808	9.69793e-15	N-acetylglycine levels	59.9423
rs7127777	11	122218881	C	G	0.445641	-0.0733441	0.0154452	2.04763e-06	N-acetylglycine levels	22.5444
rs11108842	12	97145788	G	T	0.00985641	-0.347252	0.0751899	3.86845e-06	N-acetylglycine levels	21.3238
rs2329096	13	78475624	T	C	0.351672	0.0709468	0.015894	8.05364e-06	N-acetylglycine levels	19.9202
rs141342711	16	20725063	T	C	0.0552779	0.156311	0.0326222	1.65503e-06	N-acetylglycine levels	22.9534
rs78829102	17	36687208	A	G	0.035272	0.188424	0.0402532	2.85524e-06	N-acetylglycine levels	21.9062
rs117206739	18	45172745	T	C	0.0202867	0.23915	0.0531026	6.68267e-06	N-acetylglycine levels	20.277
rs9614932	22	44786685	T	C	0.143251	-0.101483	0.0214974	2.35019e-06	N-acetylglycine levels	22.2797
rs187970821	1	202289989	G	A	0.0104006	-0.36255	0.0819826	9.7666e-06	Glycolithocholate levels	19.5511
rs115887046	2	18065994	C	T	0.0330149	-0.206093	0.046384	8.8635e-06	Glycolithocholate levels	19.7364
rs73918203	2	22872700	A	G	0.0496689	-0.179866	0.0388237	3.60609e-06	Glycolithocholate levels	21.4577
rs13405102	2	47022693	G	A	0.467103	0.0780611	0.0171532	5.34361e-06	Glycolithocholate levels	20.7042
rs79407744	2	76983307	A	G	0.0115007	0.360499	0.0784962	4.37829e-06	Glycolithocholate levels	21.0858
rs77376288	2	80717604	C	T	0.00937194	0.42291	0.0866346	1.05259e-06	Glycolithocholate levels	23.8227
rs113654354	2	198289969	G	A	0.024409	-0.239492	0.054054	9.39685e-06	Glycolithocholate levels	19.6248
rs55971662	2	240645537	T	C	0.440459	0.0761508	0.0170398	7.85848e-06	Glycolithocholate levels	19.9663
rs7646869	3	18611927	A	C	0.383482	-0.0761641	0.0170125	7.57115e-06	Glycolithocholate levels	20.0375
rs7629795	3	180870396	A	T	0.864328	0.108234	0.0242047	7.76315e-06	Glycolithocholate levels	19.9897
rs6823721	4	121651899	T	C	0.520367	-0.0756087	0.0164302	4.18858e-06	Glycolithocholate levels	21.1708
rs6810998	4	139772114	T	C	0.0889636	-0.151927	0.0297616	3.31142e-07	Glycolithocholate levels	26.0517
rs138634970	5	14557386	T	C	0.01307	-0.326848	0.0726276	6.78501e-06	Glycolithocholate levels	20.2473
rs146058026	6	37710361	G	C	0.0120152	-0.350809	0.0764568	4.46812e-06	Glycolithocholate levels	21.0469
rs12662646	6	105989266	A	G	0.0603497	-0.165539	0.0347192	1.86115e-06	Glycolithocholate levels	22.7269
rs11101389	10	48579492	A	T	0.268308	-0.0917167	0.0190277	1.43433e-06	Glycolithocholate levels	23.2275
rs11817632	10	107699656	A	G	0.0194032	-0.271521	0.0604452	7.05527e-06	Glycolithocholate levels	20.1726
rs182015775	11	37031811	A	G	0.11646	-0.128395	0.0260547	8.3118e-07	Glycolithocholate levels	24.2774
rs118171449	11	39814174	T	C	0.0767077	0.140008	0.031363	8.03933e-06	Glycolithocholate levels	19.9227
rs146355728	14	21042448	T	G	0.00830869	-0.424019	0.0914518	3.54301e-06	Glycolithocholate levels	21.4914
rs60850040	14	51299783	C	T	0.0656601	-0.154409	0.0332636	3.4508e-06	Glycolithocholate levels	21.542
rs1818709	15	54502079	C	G	0.453585	-0.0762769	0.0168878	6.28155e-06	Glycolithocholate levels	20.3948
rs62052803	17	22189280	C	T	0.0454737	-0.176732	0.0399741	9.81782e-06	Glycolithocholate levels	19.5412
rs296366	19	47871281	C	T	0.754105	-0.0945409	0.0194924	1.23367e-06	Glycolithocholate levels	23.5173
rs16982178	22	26481497	A	G	0.143877	-0.111062	0.0236265	2.5924e-06	Glycolithocholate levels	22.0908
rs116301309	1	205899302	A	C	0.0125152	-0.315234	0.0672785	2.79271e-06	EDTA levels	21.9487
rs9784059	2	53494172	T	C	0.0557718	-0.148526	0.0325498	5.04212e-06	EDTA levels	20.8163
rs2435388	2	136866289	G	A	0.765692	-0.0823434	0.0178025	3.73883e-06	EDTA levels	21.389
rs11688483	2	152948430	G	A	0.310804	-0.0751194	0.0163022	4.06695e-06	EDTA levels	21.2279
rs73212280	3	195598495	G	A	0.118421	0.118902	0.0232367	3.10445e-07	EDTA levels	26.1772
rs10512739	5	40431779	G	A	0.0936777	-0.113507	0.0256877	9.92862e-06	EDTA levels	19.5204
rs79242179	5	114110083	A	G	0.0120423	-0.329439	0.0689279	1.75756e-06	EDTA levels	22.8378
rs149452470	5	174912278	G	C	0.0166054	0.268339	0.0583171	4.19693e-06	EDTA levels	21.1675
rs7776366	6	161120087	C	T	0.695232	0.074063	0.0167413	9.68998e-06	EDTA levels	19.5668
rs57900160	7	94356953	G	C	0.257555	-0.0804207	0.0172759	3.23875e-06	EDTA levels	21.6645
rs62577978	9	120507275	A	G	0.138669	-0.0981073	0.0218942	7.43023e-06	EDTA levels	20.0742
rs12831673	12	23205863	A	G	0.055853	0.155271	0.0325321	1.8163e-06	EDTA levels	22.7746
rs117358502	14	35759681	A	G	0.0320248	0.193608	0.0424643	5.13223e-06	EDTA levels	20.7823
rs77657639	15	80590631	C	A	0.0789602	0.123886	0.0277549	8.06068e-06	EDTA levels	19.9186
rs34922061	15	81905474	A	C	0.17996	0.0893043	0.0197543	6.1618e-06	EDTA levels	20.4322
rs10459865	16	77083529	C	T	0.112471	0.105994	0.0236672	7.51556e-06	EDTA levels	20.0523
rs183037566	22	35799865	A	G	0.00997203	0.352731	0.0751141	2.65388e-06	EDTA levels	22.0465
rs56407361	1	230901445	T	C	0.0585443	0.143585	0.0313911	4.78341e-06	1-methylhistidine levels	20.917
rs140416084	1	246956201	A	G	0.105825	-0.12314	0.0242476	3.80516e-07	1-methylhistidine levels	25.7843
rs149464341	2	81969769	T	G	0.00870465	-0.367016	0.0807331	5.46633e-06	1-methylhistidine levels	20.6615
rs4686501	3	189158048	G	A	0.91482	-0.1202	0.0266383	6.41325e-06	1-methylhistidine levels	20.3559
rs546649	4	16723935	T	C	0.428694	-0.0736867	0.0152675	1.39027e-06	1-methylhistidine levels	23.2882
rs544646419	4	86135840	G	A	0.0178637	-0.253741	0.0563403	6.67718e-06	1-methylhistidine levels	20.2786
rs73864608	4	168685775	A	G	0.0192942	-0.248871	0.0541941	4.38557e-06	1-methylhistidine levels	21.0833
rs11133665	5	1188170	A	G	0.291059	0.156172	0.0164769	2.58604e-21	1-methylhistidine levels	89.8152
rs79479138	5	1238873	T	C	0.0161908	0.278813	0.0594002	2.6817e-06	1-methylhistidine levels	22.0265
rs1990897	5	115192691	G	T	0.321116	0.0781977	0.0159956	1.01505e-06	1-methylhistidine levels	23.8936
rs80220760	6	15241783	G	A	0.015379	0.287214	0.0604881	2.05169e-06	1-methylhistidine levels	22.5406
rs78654791	6	75129988	G	C	0.0259158	0.212125	0.0474708	7.87603e-06	1-methylhistidine levels	19.963
rs7746774	6	139030342	G	A	0.144242	-0.106907	0.021178	4.46461e-07	1-methylhistidine levels	25.4763
rs10094039	8	129577430	G	A	0.622218	-0.069388	0.0154645	7.22541e-06	1-methylhistidine levels	20.1276
rs2218687	9	103158134	A	G	0.146767	0.0948989	0.0214092	9.30903e-06	1-methylhistidine levels	19.6434
rs1903860	10	87860453	C	T	0.142707	-0.0951231	0.0213894	8.69979e-06	1-methylhistidine levels	19.7728
rs10886134	10	117779893	C	A	0.567596	0.0673851	0.0151425	8.58469e-06	1-methylhistidine levels	19.7983
rs61910449	11	96704082	T	C	0.0361754	-0.179716	0.0397708	6.21905e-06	1-methylhistidine levels	20.4145
rs111339300	12	101440638	A	G	0.110438	-0.120806	0.0240792	5.24806e-07	1-methylhistidine levels	25.1644
rs73154072	13	26966935	G	A	0.0161842	-0.27116	0.0593007	4.81645e-06	1-methylhistidine levels	20.9038
rs9526057	13	45312323	A	G	0.261171	-0.0823478	0.0172987	1.93248e-06	1-methylhistidine levels	22.6554
rs1535573	14	57602334	G	A	0.780847	-0.0822322	0.0180298	5.09362e-06	1-methylhistidine levels	20.7968
rs7145174	14	70820051	A	G	0.0434889	0.167413	0.0364336	4.32686e-06	1-methylhistidine levels	21.109
rs148226190	14	73457377	G	T	0.0116579	-0.331065	0.0702443	2.4404e-06	1-methylhistidine levels	22.2075
rs12901652	15	38508928	T	C	0.0484837	0.155465	0.0348044	7.93886e-06	1-methylhistidine levels	19.9476
rs1554410	15	56428517	G	T	0.438307	0.0680514	0.015105	6.63026e-06	1-methylhistidine levels	20.2921
rs1670276	15	99073027	C	T	0.129835	0.109213	0.0224365	1.12929e-06	1-methylhistidine levels	23.6882
rs35285898	17	39399619	C	A	0.262279	0.159332	0.0168676	3.51879e-21	1-methylhistidine levels	89.206
rs4043681	18	24087281	G	A	0.90818	0.130261	0.0260698	5.83352e-07	1-methylhistidine levels	24.9602
rs6118747	20	9834021	G	A	0.210838	-0.0916807	0.0182847	5.32895e-07	1-methylhistidine levels	25.1347
rs35042303	20	52070514	T	C	0.0664537	0.169952	0.0300921	1.62586e-08	1-methylhistidine levels	31.8891
rs148357196	20	58290517	T	A	0.00913298	0.34753	0.0778149	7.96536e-06	1-methylhistidine levels	19.9413
rs188517032	1	153753929	G	A	0.019111	0.27034	0.0605876	8.12072e-06	Citramalate levels	19.9036
rs12131960	1	221267758	A	T	0.270845	0.0839684	0.0187574	7.58644e-06	Citramalate levels	20.0339
rs13391525	2	59226342	G	C	0.162856	-0.102419	0.0224149	4.89518e-06	Citramalate levels	20.8721
rs79981355	2	78319900	C	T	0.11165	-0.12161	0.0260117	2.93676e-06	Citramalate levels	21.8514
rs62180249	2	211596857	T	C	0.263858	0.0938403	0.0192855	1.13968e-06	Citramalate levels	23.6698
rs11563055	2	233996744	G	A	0.0126074	-0.331464	0.0744809	8.57394e-06	Citramalate levels	19.7998
rs76762532	4	96681142	T	G	0.0329989	-0.21222	0.046059	4.07416e-06	Citramalate levels	21.2237
rs72713558	4	188410042	G	A	0.0872735	-0.129284	0.0292191	9.65991e-06	Citramalate levels	19.5719
rs12055187	5	16725923	A	G	0.0192061	0.268581	0.0604753	8.94707e-06	Citramalate levels	19.7184
rs141073864	5	150052701	C	T	0.0150671	0.308909	0.0687729	7.06492e-06	Citramalate levels	20.1699
rs80028711	5	173119322	G	A	0.0117325	0.34128	0.0761119	7.32821e-06	Citramalate levels	20.0999
rs148830279	6	48982240	T	C	0.00725556	-0.43597	0.0967004	6.53012e-06	Citramalate levels	20.3205
rs2502543	6	69767427	G	A	0.270452	-0.0847163	0.0188698	7.138e-06	Citramalate levels	20.1501
rs12211905	6	73748110	G	T	0.477649	0.0758092	0.0167419	5.95152e-06	Citramalate levels	20.498
rs188983534	6	103709194	A	G	0.0642616	-0.155646	0.0338062	4.14289e-06	Citramalate levels	21.1915
rs17665117	6	148905721	A	T	0.0895377	0.131321	0.029673	9.61721e-06	Citramalate levels	19.5805
rs116991170	7	118935307	T	C	0.0207334	0.268336	0.0579862	3.69963e-06	Citramalate levels	21.4085
rs1889899	9	26789942	G	A	0.381116	0.0900574	0.0170887	1.36415e-07	Citramalate levels	27.7651
rs76427286	10	2677448	A	G	0.023197	-0.247755	0.0547662	6.07207e-06	Citramalate levels	20.4596
rs117013417	10	7133489	T	C	0.0121574	-0.337827	0.075726	8.15089e-06	Citramalate levels	19.8965
rs1157094	11	97304894	A	C	0.819934	-0.104351	0.0214635	1.16325e-06	Citramalate levels	23.6304
rs221084	12	69484339	T	C	0.143109	0.108157	0.0235317	4.30193e-06	Citramalate levels	21.1194
rs41281112	13	99866380	T	C	0.0238865	-0.266851	0.0539977	7.7369e-07	Citramalate levels	24.4155
rs12900072	15	75014807	A	G	0.462872	0.0775075	0.0166471	3.2256e-06	Citramalate levels	21.6715
rs142847889	17	34976593	G	C	0.00562272	0.528397	0.110597	1.77337e-06	Citramalate levels	22.8198
rs28415528	1	151907285	A	G	0.317899	-0.209871	0.016024	3.41299e-39	3-hydroxydecanoate levels	171.497
rs299647	3	12497739	C	T	0.20984	-0.0858123	0.0185046	3.52889e-06	3-hydroxydecanoate levels	21.4998
rs6844622	4	56743629	G	C	0.580469	-0.0711572	0.0154677	4.21745e-06	3-hydroxydecanoate levels	21.1583
rs114537113	5	9706991	T	C	0.0114546	-0.330467	0.071325	3.59954e-06	3-hydroxydecanoate levels	21.4619
rs80144245	5	96792319	C	T	0.032466	-0.208918	0.0425154	8.9268e-07	3-hydroxydecanoate levels	24.1409
rs111528473	6	37702057	A	G	0.00730105	0.403688	0.0884272	4.99021e-06	3-hydroxydecanoate levels	20.836
rs144727225	8	82629961	T	C	0.0236938	-0.225369	0.0493589	4.97295e-06	3-hydroxydecanoate levels	20.8426
rs488485	11	116412455	C	T	0.841825	-0.0943596	0.0211094	7.82067e-06	3-hydroxydecanoate levels	19.9763
rs11052064	12	32548263	C	T	0.0554543	0.145747	0.0327583	8.62104e-06	3-hydroxydecanoate levels	19.7902
rs9603710	13	40254891	G	T	0.512044	-0.066296	0.0149651	9.42146e-06	3-hydroxydecanoate levels	19.6205
rs9530666	13	77482029	C	A	0.533242	-0.0689846	0.015239	5.98731e-06	3-hydroxydecanoate levels	20.4874
rs59627096	13	109665263	G	A	0.161978	-0.0943227	0.0206078	4.71619e-06	3-hydroxydecanoate levels	20.9442
rs12453818	17	8931278	G	A	0.703012	0.0764897	0.0169153	6.1277e-06	3-hydroxydecanoate levels	20.4428
rs10445235	17	74264155	T	C	0.761006	0.0823205	0.017876	4.12281e-06	3-hydroxydecanoate levels	21.2017
rs148758368	20	22738936	T	A	0.00863747	0.370269	0.0808217	4.62085e-06	3-hydroxydecanoate levels	20.9833
rs6701658	1	99961422	G	A	0.0589528	-0.155143	0.0337346	4.24655e-06	Galactonate levels	21.1445
rs144275620	1	178039614	T	C	0.0101946	0.35433	0.0790411	7.36518e-06	Galactonate levels	20.0907
rs1446585	2	135649909	G	A	0.322523	-0.121817	0.0166585	2.61978e-13	Galactonate levels	53.4599
rs4668098	2	168690200	G	A	0.811002	0.0932	0.0205822	5.94939e-06	Galactonate levels	20.499
rs114843083	3	55929641	A	C	0.0184418	-0.27591	0.0596858	3.78756e-06	Galactonate levels	21.3637
rs78414202	4	96102778	A	G	0.00961795	-0.38065	0.0824987	3.94971e-06	Galactonate levels	21.2834
rs55947356	7	156264075	A	G	0.00533903	-0.532189	0.110189	1.36676e-06	Galactonate levels	23.3206
rs144166724	8	82053788	T	C	0.00891421	-0.424108	0.085763	7.60954e-07	Galactonate levels	24.4477
rs10965244	9	22130390	T	A	0.21717	0.0909597	0.0197553	4.13827e-06	Galactonate levels	21.1941
rs16956661	15	72278241	C	G	0.0713328	-0.16477	0.0310171	1.08296e-07	Galactonate levels	28.2123
rs118097128	18	71217969	T	A	0.0369848	-0.202653	0.0427349	2.11518e-06	Galactonate levels	22.4815
rs187521737	19	3565143	A	G	0.00691832	0.441771	0.0972829	5.59642e-06	Galactonate levels	20.6161
rs116885105	19	4500213	A	T	0.0301982	-0.224184	0.0476035	2.48454e-06	Galactonate levels	22.1726
rs75684329	19	9404705	A	T	0.0630576	-0.164546	0.033017	6.239e-07	Galactonate levels	24.8304
rs11668541	19	20010644	A	G	0.0217245	0.25389	0.0552438	4.3108e-06	Galactonate levels	21.1158
rs73136572	20	63923460	C	T	0.0445703	0.177296	0.0385336	4.20303e-06	Galactonate levels	21.1643
rs115558877	1	22251216	G	A	0.0162034	0.283083	0.0606415	3.03925e-06	Trigonelline levels	21.7863
rs114830966	1	74384420	A	G	0.0103465	-0.375581	0.0769197	1.04609e-06	Trigonelline levels	23.8357
rs1594297	2	16476976	A	G	0.974151	0.243317	0.0498295	1.04486e-06	Trigonelline levels	23.8378
rs116020639	2	64880349	C	T	0.0157971	-0.277233	0.0620127	7.80092e-06	Trigonelline levels	19.9813
rs4848147	2	121197584	A	G	0.377018	-0.0712734	0.0158212	6.63993e-06	Trigonelline levels	20.2895
rs61419985	2	232984793	C	T	0.0105881	-0.333293	0.0747585	8.2628e-06	Trigonelline levels	19.8713
rs62246138	3	46412462	A	G	0.0322933	-0.208306	0.0441862	2.42575e-06	Trigonelline levels	22.219
rs4856225	3	79930958	T	C	0.795048	0.0867398	0.0191329	5.8002e-06	Trigonelline levels	20.548
rs1601568	3	131433569	T	A	0.85011	0.104566	0.0213989	1.02644e-06	Trigonelline levels	23.8722
rs75972606	3	192328051	C	T	0.0285056	0.208073	0.0462893	6.9548e-06	Trigonelline levels	20.2006
rs115146351	4	121657784	A	G	0.0596598	-0.147385	0.0328319	7.1528e-06	Trigonelline levels	20.147
rs75166338	4	125085932	G	A	0.0109104	-0.333795	0.0733501	5.34651e-06	Trigonelline levels	20.704
rs3849062	5	126038191	G	A	0.301836	-0.0770005	0.0169027	5.22598e-06	Trigonelline levels	20.7477
rs6909263	6	1326892	A	G	0.432108	0.0696963	0.0156089	8.00082e-06	Trigonelline levels	19.9329
rs45603636	6	43623319	A	G	0.0102711	-0.392277	0.0769037	3.38053e-07	Trigonelline levels	26.0127
rs115151170	6	54906289	C	T	0.0115656	-0.338886	0.0722547	2.72995e-06	Trigonelline levels	21.9923
rs117187192	6	155825162	A	G	0.0326366	-0.197012	0.0437787	6.78949e-06	Trigonelline levels	20.2467
rs10088682	8	58287443	T	C	0.458222	0.0694216	0.015521	7.72241e-06	Trigonelline levels	20.0007
rs73328382	10	99422751	A	C	0.00587879	-0.470821	0.101083	3.19674e-06	Trigonelline levels	21.6895
rs117728044	13	39575423	G	A	0.0188714	-0.259555	0.0570087	5.29086e-06	Trigonelline levels	20.7239
rs345471	13	91758624	A	G	0.661226	-0.0730759	0.016223	6.65398e-06	Trigonelline levels	20.2853
rs115520044	14	49488289	A	G	0.0166484	0.296117	0.0603473	9.2531e-07	Trigonelline levels	24.0717
rs77535466	15	93079228	C	A	0.0162774	-0.285605	0.060652	2.49049e-06	Trigonelline levels	22.1685
rs118074685	17	35080621	C	T	0.0510204	0.172201	0.0346761	6.83523e-07	Trigonelline levels	24.655
rs59603647	17	77623124	G	C	0.158436	0.0976318	0.0214455	5.29969e-06	Trigonelline levels	20.7207
rs1126743	1	46930301	A	G	0.791893	0.136271	0.0185101	1.81245e-13	Dodecanedioate levels	54.1856
rs2351032	1	77423138	A	G	0.478607	-0.0714967	0.0151331	2.3065e-06	Dodecanedioate levels	22.3157
rs3123536	1	212636264	T	C	0.89625	0.126379	0.0245728	2.7033e-07	Dodecanedioate levels	26.4445
rs6719212	2	53600047	A	G	0.536605	-0.0668909	0.0149722	7.90801e-06	Dodecanedioate levels	19.9553
rs80102840	3	30613380	A	G	0.0173319	-0.270487	0.0576409	2.69718e-06	Dodecanedioate levels	22.0154
rs13070262	3	54784197	T	C	0.231974	-0.0810322	0.0181387	7.91858e-06	Dodecanedioate levels	19.9525
rs73135319	4	46491749	T	C	0.145563	0.0978948	0.0212543	4.10725e-06	Dodecanedioate levels	21.209
rs148536062	4	56465194	C	G	0.0145678	-0.291786	0.0623865	2.91002e-06	Dodecanedioate levels	21.8697
rs75648263	4	111550690	A	T	0.0564846	-0.15344	0.0325258	2.38773e-06	Dodecanedioate levels	22.2493
rs184688493	5	76715970	A	C	0.0451641	0.181186	0.0359985	4.82502e-07	Dodecanedioate levels	25.3265
rs114733295	6	56324014	T	G	0.0156079	0.278693	0.0604881	4.07714e-06	Dodecanedioate levels	21.223
rs12662092	6	147991761	A	G	0.153963	0.0970377	0.020626	2.54331e-06	Dodecanedioate levels	22.1282
rs6983258	8	121940855	G	T	0.0967329	0.114187	0.0252057	5.89203e-06	Dodecanedioate levels	20.5178
rs192475369	9	33552509	T	A	0.0167687	0.269888	0.0575722	2.76128e-06	Dodecanedioate levels	21.9703
rs55674412	9	130531579	T	A	0.0595855	-0.143218	0.0316604	6.08044e-06	Dodecanedioate levels	20.4577
rs7116407	11	32615368	T	C	0.0368633	-0.173285	0.0391521	9.60228e-06	Dodecanedioate levels	19.5842
rs35281705	11	97658406	A	G	0.6779	0.0716316	0.0162007	9.80114e-06	Dodecanedioate levels	19.545
rs4149067	12	21200977	G	C	0.191759	0.0832833	0.0188237	9.67132e-06	Dodecanedioate levels	19.5704
rs146947505	12	117586522	A	G	0.0162592	0.287105	0.0585823	9.5409e-07	Dodecanedioate levels	24.0128
rs79949294	14	54089161	T	G	0.014638	-0.3048	0.0618631	8.34987e-07	Dodecanedioate levels	24.2695
rs11070743	15	50058487	T	C	0.578776	0.0721838	0.0153097	2.4181e-06	Dodecanedioate levels	22.2249
rs8054168	16	83582178	A	C	0.45913	-0.0690726	0.0151392	5.05477e-06	Dodecanedioate levels	20.8114
rs34744504	18	40995214	G	T	0.505166	-0.0814315	0.0156028	1.79863e-07	Dodecanedioate levels	27.2317
rs185720945	20	39950331	C	A	0.0182593	0.250057	0.0557587	7.3041e-06	Dodecanedioate levels	20.107
rs6024739	20	56264559	C	T	0.756911	-0.082091	0.0179227	4.64338e-06	Dodecanedioate levels	20.9739
rs623898	1	181524905	G	A	0.14762	0.0978518	0.0218005	7.17206e-06	Isobutyrylcarnitine (c4) levels	20.1418
rs72754719	1	202995831	T	C	0.00894487	0.380179	0.081524	3.11034e-06	Isobutyrylcarnitine (c4) levels	21.742
rs75005157	2	20268182	G	A	0.00686096	0.440409	0.0934244	2.42821e-06	Isobutyrylcarnitine (c4) levels	22.217
rs594855	3	109968106	G	A	0.34902	0.0730304	0.0164346	8.8424e-06	Isobutyrylcarnitine (c4) levels	19.7417
rs192049058	3	136723542	A	C	0.223096	-0.0881467	0.0182397	1.34712e-06	Isobutyrylcarnitine (c4) levels	23.3492
rs28504259	4	88314718	G	C	0.352048	0.106097	0.0163475	8.57719e-11	Isobutyrylcarnitine (c4) levels	42.1112
rs72758669	5	43528755	C	G	0.0289582	0.221719	0.0459139	1.37207e-06	Isobutyrylcarnitine (c4) levels	23.3137
rs72778532	5	82287036	T	C	0.0692925	0.141234	0.0299006	2.31889e-06	Isobutyrylcarnitine (c4) levels	22.3056
rs191926926	5	89986641	T	C	0.0199167	-0.262519	0.0554772	2.22293e-06	Isobutyrylcarnitine (c4) levels	22.3865
rs17876025	5	177406285	G	A	0.00642595	0.462622	0.096872	1.79167e-06	Isobutyrylcarnitine (c4) levels	22.8008
rs117599469	6	76033684	T	C	0.00565625	0.46237	0.102868	6.96425e-06	Isobutyrylcarnitine (c4) levels	20.1982
rs1361218	6	154394978	A	G	0.437217	0.070309	0.0158874	9.62371e-06	Isobutyrylcarnitine (c4) levels	19.5799
rs7759074	6	159867833	C	A	0.829783	-0.100958	0.0204135	7.58954e-07	Isobutyrylcarnitine (c4) levels	24.4535
rs80254170	6	160093251	G	A	0.074915	-0.397805	0.0286752	9.26033e-44	Isobutyrylcarnitine (c4) levels	192.408
rs662138	6	160143444	G	C	0.174911	-0.426307	0.0197773	4.72082e-103	Isobutyrylcarnitine (c4) levels	464.521
rs2392361	7	35351600	A	G	0.657921	-0.0750551	0.0166474	6.52794e-06	Isobutyrylcarnitine (c4) levels	20.3218
rs74505345	7	158267569	T	C	0.0377886	-0.178643	0.0401706	8.70369e-06	Isobutyrylcarnitine (c4) levels	19.772
rs73212370	8	13974211	T	G	0.0582117	-0.152833	0.0330324	3.71425e-06	Isobutyrylcarnitine (c4) levels	21.4017
rs10746936	9	74171381	T	C	0.469755	0.0696135	0.0156968	9.21239e-06	Isobutyrylcarnitine (c4) levels	19.6634
rs2938016	10	11315304	A	G	0.14177	-0.100863	0.0220059	4.57318e-06	Isobutyrylcarnitine (c4) levels	21.0029
rs76370801	10	21531418	T	A	0.0750183	0.137578	0.0291995	2.45692e-06	Isobutyrylcarnitine (c4) levels	22.1943
rs1171616	10	59708831	T	G	0.769799	0.143846	0.0186464	1.21539e-14	Isobutyrylcarnitine (c4) levels	59.4977
rs10999904	10	71591392	A	G	0.0978539	-0.119035	0.0260573	4.91885e-06	Isobutyrylcarnitine (c4) levels	20.8634
rs4076181	11	11560975	T	C	0.249242	0.0865338	0.0181584	1.88381e-06	Isobutyrylcarnitine (c4) levels	22.7045
rs7111570	11	134271204	T	C	0.0276081	0.775156	0.0463532	8.94066e-63	Isobutyrylcarnitine (c4) levels	279.585
rs17419942	12	27866608	T	C	0.045358	-0.174599	0.0372747	2.81177e-06	Isobutyrylcarnitine (c4) levels	21.9356
rs9600076	13	73148694	C	A	0.0309483	0.199831	0.0448813	8.49043e-06	Isobutyrylcarnitine (c4) levels	19.8194
rs137953078	13	73706473	C	T	0.0103175	0.356478	0.0762052	2.89864e-06	Isobutyrylcarnitine (c4) levels	21.8772
rs118057342	15	31405249	A	G	0.00889593	-0.406794	0.0823501	7.81961e-07	Isobutyrylcarnitine (c4) levels	24.3958
rs79495512	15	76199996	C	T	0.0877236	0.139457	0.0271292	2.74045e-07	Isobutyrylcarnitine (c4) levels	26.4181
rs138449764	16	6491089	G	T	0.0162918	0.282029	0.061021	3.80354e-06	Isobutyrylcarnitine (c4) levels	21.3562
rs58452291	16	71516833	A	G	0.283074	-0.0810424	0.017104	2.1561e-06	Isobutyrylcarnitine (c4) levels	22.4452
rs191504380	17	2553978	T	C	0.00139733	-0.940072	0.205959	5.00986e-06	Isobutyrylcarnitine (c4) levels	20.8284
rs4350602	17	75359688	T	C	0.7305	0.101579	0.0173281	4.57168e-09	Isobutyrylcarnitine (c4) levels	34.3558
rs79149266	1	11429183	T	A	0.0126441	0.325032	0.0696894	3.10111e-06	3-methylxanthine levels	21.7476
rs35757962	2	14434613	T	C	0.0213543	-0.239907	0.0535463	7.45162e-06	3-methylxanthine levels	20.0687
rs112705243	2	21483693	A	G	0.00981976	0.376056	0.0783431	1.58577e-06	3-methylxanthine levels	23.0354
rs186066346	2	61643705	A	C	0.00640468	0.444759	0.09795	5.6074e-06	3-methylxanthine levels	20.6126
rs78453216	4	42176777	A	C	0.21646	0.0848639	0.0191164	9.02436e-06	3-methylxanthine levels	19.7027
rs182687982	4	116977565	T	C	0.00514697	-0.477422	0.10768	9.26191e-06	3-methylxanthine levels	19.6529
rs1527707	6	46443371	A	G	0.233147	0.0810211	0.0182657	9.17721e-06	3-methylxanthine levels	19.6705
rs116892987	6	102527357	A	G	0.0123327	-0.365035	0.0708699	2.59412e-07	3-methylxanthine levels	26.5239
rs6569661	6	130185619	G	A	0.726704	-0.0890327	0.0177975	5.65788e-07	3-methylxanthine levels	25.0192
rs180747702	6	144118592	T	C	0.0109154	-0.349902	0.0748375	2.93244e-06	3-methylxanthine levels	21.8548
rs77910442	10	25422750	A	G	0.0740672	-0.131593	0.029621	8.88933e-06	3-methylxanthine levels	19.7314
rs143087551	10	38516132	A	G	0.00203519	-0.793099	0.177766	8.13921e-06	3-methylxanthine levels	19.8999
rs78937667	11	7329252	C	T	0.0456077	-0.191969	0.0373094	2.67058e-07	3-methylxanthine levels	26.4678
rs7940662	11	102237078	G	T	0.0519085	-0.157102	0.0353601	8.87477e-06	3-methylxanthine levels	19.7346
rs111796206	11	134147737	T	C	0.123086	-0.115436	0.0238656	1.31866e-06	3-methylxanthine levels	23.39
rs79654336	12	26170389	A	G	0.047504	-0.169477	0.0363027	3.03503e-06	3-methylxanthine levels	21.7889
rs7485338	12	71346172	A	G	0.685902	-0.0807483	0.0175523	4.21604e-06	3-methylxanthine levels	21.1588
rs34180124	15	41908697	A	T	0.0414807	-0.182911	0.0386325	2.19435e-06	3-methylxanthine levels	22.4113
rs78785915	16	78772122	G	A	0.0564376	-0.185265	0.0341153	5.61823e-08	3-methylxanthine levels	29.4836
rs4510117	18	76705747	G	A	0.810751	-0.0996801	0.0197508	4.49036e-07	3-methylxanthine levels	25.4648
rs56113850	19	40847202	C	T	0.577247	0.102938	0.0155847	3.97426e-11	3-methylxanthine levels	43.6161
rs114587740	19	53640557	C	A	0.0902445	-0.123198	0.0274417	7.14114e-06	3-methylxanthine levels	20.1501
rs4239694	20	36939427	G	T	0.311441	-0.0781726	0.0169873	4.18834e-06	3-methylxanthine levels	21.1716
rs12627283	21	38830424	A	G	0.336232	0.079183	0.0166425	1.95645e-06	3-methylxanthine levels	22.6318
rs139776	22	24917479	T	C	0.331781	-0.0806676	0.0169773	2.01912e-06	3-methylxanthine levels	22.5711
rs142641102	22	45477253	A	C	0.00945168	-0.362072	0.0806082	7.06385e-06	3-methylxanthine levels	20.1708
rs10788817	1	151910380	G	C	0.601933	0.107101	0.0152709	2.3263e-12	3-hydroxylaurate levels	49.1759
rs78085499	1	175877423	T	C	0.0269545	-0.214162	0.0459171	3.09984e-06	3-hydroxylaurate levels	21.7485
rs6795560	3	14791567	T	C	0.0316332	-0.201114	0.0429259	2.79774e-06	3-hydroxylaurate levels	21.9452
rs6844622	4	56743629	G	C	0.579544	-0.0765279	0.0154597	7.41566e-07	3-hydroxylaurate levels	24.4981
rs1500511	5	17378659	T	C	0.403034	-0.079424	0.0155803	3.43741e-07	3-hydroxylaurate levels	25.9804
rs710362	5	87845250	G	A	0.0490473	0.156938	0.0345569	5.58724e-06	3-hydroxylaurate levels	20.6196
rs78283788	7	146860036	C	A	0.0142139	0.300773	0.0637358	2.36933e-06	3-hydroxylaurate levels	22.2641
rs117822743	7	158119914	T	C	0.0177088	0.265639	0.057062	3.23549e-06	3-hydroxylaurate levels	21.6663
rs10134992	14	38017356	G	T	0.0590176	-0.143609	0.0322178	8.29411e-06	3-hydroxylaurate levels	19.864
rs144872231	15	86859213	T	C	0.0131837	-0.340328	0.0660982	2.62127e-07	3-hydroxylaurate levels	26.5039
rs117212316	18	21565217	C	T	0.00591824	-0.458639	0.0981736	2.98702e-06	3-hydroxylaurate levels	21.8196
rs148758368	20	22738936	T	A	0.00855014	0.368433	0.0813538	5.93265e-06	3-hydroxylaurate levels	20.5048
rs780598	1	4452045	A	G	0.120056	-0.112598	0.0237533	2.13418e-06	Pyridoxate levels	22.465
rs72673300	1	74395727	A	G	0.0533779	0.153106	0.0343738	8.42311e-06	Pyridoxate levels	19.8345
rs114037693	1	163511808	C	G	0.00676766	0.410242	0.0928193	9.87937e-06	Pyridoxate levels	19.5297
rs147647394	2	3246716	T	C	0.0198983	0.244235	0.0544517	7.27912e-06	Pyridoxate levels	20.1134
rs62185065	2	223718305	C	G	0.5632	0.0711308	0.0154908	4.39432e-06	Pyridoxate levels	21.0795
rs148487090	2	227749462	T	C	0.108173	0.111363	0.0248654	7.51213e-06	Pyridoxate levels	20.0532
rs140718044	3	87530094	C	T	0.00396334	0.570211	0.118213	1.41004e-06	Pyridoxate levels	23.2613
rs12651574	4	44264328	T	A	0.19316	0.0930846	0.0196272	2.10945e-06	Pyridoxate levels	22.487
rs35737522	4	95547353	C	A	0.292194	0.0781342	0.0174801	7.82599e-06	Pyridoxate levels	19.975
rs186411642	4	105740999	A	C	0.00408821	0.573174	0.120038	1.79751e-06	Pyridoxate levels	22.7944
rs537084084	6	100185021	T	A	0.00925926	0.370547	0.079773	3.4005e-06	Pyridoxate levels	21.5709
rs61577547	7	11785794	T	C	0.025296	0.241647	0.0488327	7.48013e-07	Pyridoxate levels	24.4813
rs147773070	7	27411552	G	A	0.0174281	0.278218	0.0582232	1.76622e-06	Pyridoxate levels	22.8282
rs7918084	10	92669710	T	C	0.554942	0.0720526	0.0155056	3.37002e-06	Pyridoxate levels	21.5881
rs10769857	11	7959165	G	A	0.372713	-0.0734024	0.0158516	3.64607e-06	Pyridoxate levels	21.4371
rs79879497	11	95387605	C	T	0.0127475	0.343209	0.0685362	5.50831e-07	Pyridoxate levels	25.0709
rs117284243	11	123048271	T	A	0.0063197	0.466933	0.0967734	1.39992e-06	Pyridoxate levels	23.275
rs118132523	12	66693901	T	G	0.00731828	0.401235	0.0900838	8.42788e-06	Pyridoxate levels	19.8334
rs149053219	13	34656395	A	G	0.0109129	0.359193	0.0742272	1.30424e-06	Pyridoxate levels	23.4111
rs80089268	13	65070456	T	C	0.039472	-0.177203	0.0392903	6.48004e-06	Pyridoxate levels	20.3359
rs75590589	13	94159279	T	A	0.102041	-0.116373	0.0251176	3.60149e-06	Pyridoxate levels	21.4605
rs181087352	14	48584341	A	T	0.0230128	0.235882	0.050981	3.71262e-06	Pyridoxate levels	21.4025
rs17129121	14	93615273	T	C	0.133709	0.100665	0.0222361	5.97983e-06	Pyridoxate levels	20.4895
rs139624237	17	63202284	A	G	0.0210683	-0.247876	0.0530119	2.92725e-06	Pyridoxate levels	21.8582
rs522043	18	79720478	A	G	0.154834	0.101122	0.0212015	1.84611e-06	Pyridoxate levels	22.7432
rs11668053	19	19691756	G	A	0.367863	0.0809662	0.0164631	8.74205e-07	Pyridoxate levels	24.1811
rs1323009	1	188035902	A	G	0.0260931	0.262208	0.0512087	3.04937e-07	5-hydroxyhexanoate levels	26.2109
rs36043527	2	12981020	C	T	0.326017	-0.0889066	0.0180678	8.62225e-07	5-hydroxyhexanoate levels	24.2067
rs2577620	2	108473496	G	A	0.157757	0.100767	0.0225727	8.03955e-06	5-hydroxyhexanoate levels	19.9227
rs34321271	2	121871958	T	C	0.115799	0.127946	0.0259802	8.44664e-07	5-hydroxyhexanoate levels	24.2463
rs67816826	3	181757516	T	C	0.0697744	0.159531	0.0335054	1.92303e-06	5-hydroxyhexanoate levels	22.6641
rs73232175	4	41320349	G	A	0.024197	0.243472	0.0532321	4.78987e-06	5-hydroxyhexanoate levels	20.9136
rs62364248	5	84133232	C	T	0.0181741	0.27404	0.0616399	8.75606e-06	5-hydroxyhexanoate levels	19.7598
rs113394196	5	126577999	C	T	0.093918	0.126862	0.0284621	8.30219e-06	5-hydroxyhexanoate levels	19.8613
rs1234128	6	46865231	G	A	0.117203	0.114149	0.0258373	9.96222e-06	5-hydroxyhexanoate levels	19.5132
rs566247205	6	154529566	G	A	0.00631295	0.464632	0.10494	9.529e-06	5-hydroxyhexanoate levels	19.5981
rs289558	8	13390923	T	C	0.924616	-0.155393	0.0316191	8.90029e-07	5-hydroxyhexanoate levels	24.1458
rs118149671	10	81565851	T	G	0.0131224	-0.321473	0.0724929	9.22702e-06	5-hydroxyhexanoate levels	19.6596
rs116845450	10	129004289	T	C	0.0403042	-0.190663	0.0420472	5.774e-06	5-hydroxyhexanoate levels	20.5559
rs192540541	11	33419883	C	T	0.0314591	0.217928	0.0475352	4.54955e-06	5-hydroxyhexanoate levels	21.0123
rs10896072	11	65983146	G	C	0.100086	0.123215	0.0275844	7.93809e-06	5-hydroxyhexanoate levels	19.947
rs11219832	11	124897394	T	C	0.0555164	0.163905	0.0362189	6.02771e-06	5-hydroxyhexanoate levels	20.4735
rs7136437	12	25943988	A	G	0.674274	0.0830624	0.0181434	4.69215e-06	5-hydroxyhexanoate levels	20.9531
rs112156059	14	97621652	G	A	0.0208245	0.267691	0.0578881	3.75897e-06	5-hydroxyhexanoate levels	21.378
rs74891946	16	71924122	G	C	0.0993767	-0.12874	0.0275549	2.98107e-06	5-hydroxyhexanoate levels	21.8226
rs148641172	18	12835479	A	G	0.0226241	0.256697	0.0561793	4.89502e-06	5-hydroxyhexanoate levels	20.8721
rs11663973	18	36539854	A	G	0.385191	-0.0775082	0.017033	5.3522e-06	5-hydroxyhexanoate levels	20.701
rs7248502	19	49396380	A	G	0.534847	-0.0734705	0.0165507	9.03259e-06	5-hydroxyhexanoate levels	19.7002
rs76683466	1	154747658	T	C	0.047164	-0.156926	0.0354827	9.75159e-06	Gamma-glutamylvaline levels	19.5547
rs11264359	1	155313038	G	A	0.265271	0.0754303	0.0169381	8.4563e-06	Gamma-glutamylvaline levels	19.827
rs78873744	1	183135970	A	G	0.0231946	-0.233028	0.0499864	3.13409e-06	Gamma-glutamylvaline levels	21.7273
rs3755840	4	5708742	C	T	0.0679522	-0.144666	0.0298356	1.24223e-06	Gamma-glutamylvaline levels	23.5048
rs12649558	4	180381064	G	A	0.319569	0.0707147	0.0160018	9.9084e-06	Gamma-glutamylvaline levels	19.5243
rs72737428	5	19532190	T	A	0.0275123	0.204921	0.0459822	8.32995e-06	Gamma-glutamylvaline levels	19.8558
rs274554	5	132389258	C	T	0.838569	-0.152825	0.020322	5.47033e-14	Gamma-glutamylvaline levels	56.5392
rs143145930	6	57136304	G	A	0.0103207	-0.330546	0.0747074	9.66468e-06	Gamma-glutamylvaline levels	19.5718
rs6930584	6	89973842	A	G	0.201262	0.0867954	0.0188615	4.1903e-06	Gamma-glutamylvaline levels	21.1707
rs190374566	7	132915956	A	T	0.0951195	-0.117997	0.0256883	4.36082e-06	Gamma-glutamylvaline levels	21.0943
rs62497379	8	12638477	A	G	0.0292734	0.221299	0.0462149	1.68042e-06	Gamma-glutamylvaline levels	22.9239
rs77864761	9	36573937	T	C	0.028512	-0.226865	0.0450862	4.85886e-07	Gamma-glutamylvaline levels	25.3129
rs10982103	9	114209860	G	C	0.0212088	-0.252349	0.0524762	1.51813e-06	Gamma-glutamylvaline levels	23.1192
rs117014471	10	1098314	G	C	0.0183294	-0.24647	0.0557858	9.95513e-06	Gamma-glutamylvaline levels	19.5153
rs117535619	11	77499288	T	C	0.0265105	-0.20825	0.0464706	7.41827e-06	Gamma-glutamylvaline levels	20.0774
rs139358701	11	108850834	T	C	0.00882461	-0.368954	0.0805634	4.65691e-06	Gamma-glutamylvaline levels	20.9683
rs190099951	12	15809546	G	T	0.0186663	0.257515	0.055444	3.40743e-06	Gamma-glutamylvaline levels	21.567
rs34345842	12	50163022	T	C	0.0354336	0.182885	0.0404884	6.27311e-06	Gamma-glutamylvaline levels	20.3981
rs78981419	12	72642415	G	A	0.0167156	-0.269883	0.0585437	4.02783e-06	Gamma-glutamylvaline levels	21.2464
rs34111586	14	44646574	C	T	0.13561	-0.100291	0.0219644	4.96929e-06	Gamma-glutamylvaline levels	20.8439
rs77943558	14	75772296	T	C	0.00843492	0.37862	0.0825629	4.52163e-06	Gamma-glutamylvaline levels	21.0248
rs200679552	15	24800374	A	T	0.000367647	-2.13686	0.391112	4.66716e-08	Gamma-glutamylvaline levels	29.8431
rs8051286	16	52515759	A	G	0.153783	-0.103275	0.0210545	9.337e-07	Gamma-glutamylvaline levels	24.0544
rs111713085	17	15379436	G	A	0.0386059	-0.177322	0.0393378	6.5546e-06	Gamma-glutamylvaline levels	20.3142
rs12326933	18	25106241	T	C	0.331463	0.0719865	0.0160816	7.59359e-06	Gamma-glutamylvaline levels	20.0326
rs60482625	19	1783028	C	T	0.0440024	0.170607	0.0362727	2.55778e-06	Gamma-glutamylvaline levels	22.1171
rs9710247	19	40254542	G	A	0.52002	0.0707154	0.015176	3.16668e-06	Gamma-glutamylvaline levels	21.7074
rs2169784	19	53386907	G	C	0.714498	0.0801118	0.0166361	1.46805e-06	Gamma-glutamylvaline levels	23.1838
rs4471995	22	24654365	T	G	0.0618359	0.141485	0.0316177	7.64565e-06	Gamma-glutamylvaline levels	20.0195
rs3009980	1	45233912	G	A	0.283734	-0.0795132	0.0177061	7.09816e-06	3-hydroxysebacate levels	20.1611
rs1126742	1	46932824	G	A	0.125154	-0.251503	0.023906	6.95003e-26	3-hydroxysebacate levels	110.651
rs6668000	1	110464247	A	G	0.630499	0.0781327	0.0167975	3.29629e-06	3-hydroxysebacate levels	21.6301
rs7542137	1	151896416	T	C	0.603252	0.103358	0.0161578	1.58688e-10	3-hydroxysebacate levels	40.9077
rs75995468	3	13281529	T	C	0.138317	0.11364	0.0232304	9.98859e-07	3-hydroxysebacate levels	23.9238
rs1153602	3	25529661	A	T	0.336326	-0.0812575	0.0167246	1.18251e-06	3-hydroxysebacate levels	23.5992
rs185853925	4	156651330	T	C	0.0134541	0.324786	0.0690059	2.51838e-06	3-hydroxysebacate levels	22.1464
rs10028378	4	163861080	G	T	0.825977	0.0996459	0.0214694	3.46238e-06	3-hydroxysebacate levels	21.5358
rs79795772	5	96753823	A	G	0.0396291	-0.189938	0.0407287	3.109e-06	3-hydroxysebacate levels	21.7422
rs62384970	5	158481569	C	T	0.0492196	0.163727	0.0366287	7.82563e-06	3-hydroxysebacate levels	19.9746
rs72817577	5	165160204	T	C	0.0282864	-0.235596	0.047502	7.0599e-07	3-hydroxysebacate levels	24.592
rs73213447	7	120166325	G	A	0.00821918	-0.399753	0.0881886	5.81689e-06	3-hydroxysebacate levels	20.5419
rs117724688	8	129334868	C	T	0.0156444	-0.285861	0.0637472	7.31543e-06	3-hydroxysebacate levels	20.1034
rs75538425	9	120917062	A	G	0.0228517	-0.241555	0.0534977	6.32457e-06	3-hydroxysebacate levels	20.3818
rs61875118	10	112990477	C	T	0.226165	0.0877104	0.0192357	5.12112e-06	3-hydroxysebacate levels	20.7858
rs77899273	12	56759356	C	T	0.0821363	0.135289	0.0296619	5.08999e-06	3-hydroxysebacate levels	20.7974
rs150942244	12	128293491	T	C	0.02	0.265696	0.0565046	2.57372e-06	3-hydroxysebacate levels	22.1047
rs184542354	13	87334320	A	G	0.00897629	0.375531	0.0844744	8.76898e-06	3-hydroxysebacate levels	19.7571
rs78813940	15	53834097	T	C	0.00403888	0.561168	0.125243	7.44202e-06	3-hydroxysebacate levels	20.0706
rs113017771	19	1719642	C	G	0.010011	0.392351	0.0797938	8.78543e-07	3-hydroxysebacate levels	24.1709
rs2837077	21	39564222	T	C	0.450339	0.0782247	0.0160525	1.09884e-06	3-hydroxysebacate levels	23.7402
rs79939937	1	167438834	C	G	0.0204935	0.26313	0.0573583	4.48635e-06	Propionylglycine levels	21.0392
rs113113237	1	169228505	A	G	0.0741099	0.155816	0.0312246	6.03244e-07	Propionylglycine levels	24.895
rs72850271	2	129135119	T	C	0.0316222	0.218893	0.0469541	3.13375e-06	Propionylglycine levels	21.7269
rs1047891	2	210675783	A	C	0.320777	0.358921	0.0172869	9.42979e-96	Propionylglycine levels	430.968
rs116354475	3	65313637	A	T	0.0676536	-0.14616	0.0326907	7.78528e-06	Propionylglycine levels	19.9843
rs62395189	5	179511106	C	T	0.210787	-0.0969247	0.0208577	3.3688e-06	Propionylglycine levels	21.5882
rs1761768	6	43712725	A	G	0.391021	0.0773685	0.0169702	5.13766e-06	Propionylglycine levels	20.7795
rs117262899	7	1791994	C	T	0.0120258	-0.349129	0.0751643	3.40279e-06	Propionylglycine levels	21.569
rs10271639	7	19739981	A	G	0.13343	0.10677	0.0241466	9.79057e-06	Propionylglycine levels	19.5464
rs2297442	9	6540540	C	T	0.288836	-0.098395	0.0178947	3.82931e-08	Propionylglycine levels	30.2258
rs34312136	9	134377610	C	T	0.387268	-0.0785527	0.0168524	3.14332e-06	Propionylglycine levels	21.721
rs144151801	10	119380638	C	T	0.00998073	-0.399674	0.0828737	1.41634e-06	Propionylglycine levels	23.252
rs568861	11	58704390	C	T	0.986788	0.3317	0.072081	4.18904e-06	Propionylglycine levels	21.1705
rs60774377	11	67614755	C	T	0.422212	0.116302	0.0163996	1.32409e-12	Propionylglycine levels	50.2793
rs139058708	12	4181643	A	G	0.0129933	0.336758	0.0732119	4.22937e-06	Propionylglycine levels	21.1521
rs71452677	12	118827288	T	C	0.0315334	0.205409	0.0462722	9.03203e-06	Propionylglycine levels	19.7006
rs183900347	13	100223843	G	A	0.00996153	0.408657	0.0828661	8.15844e-07	Propionylglycine levels	24.3134
rs17738836	15	87299466	A	T	0.127268	0.110047	0.0244801	6.94557e-06	Propionylglycine levels	20.2028
rs149451223	16	8785345	A	G	0.0821394	-0.138044	0.0299966	4.18492e-06	Propionylglycine levels	21.1725
rs35279025	16	83439627	C	T	0.0674609	-0.149387	0.0327442	5.06117e-06	Propionylglycine levels	20.8084
rs10502723	18	39318408	C	A	0.171601	-0.107673	0.0216146	6.30866e-07	Propionylglycine levels	24.8085
rs140429917	22	45055171	C	A	0.024261	0.242175	0.0533435	5.62788e-06	Propionylglycine levels	20.6052
rs7589705	2	50868364	G	T	0.956957	-0.210638	0.0441862	1.86945e-06	Butyrylglycine levels	22.7173
rs275159	2	145209523	C	T	0.99653	-0.691222	0.154503	7.68236e-06	Butyrylglycine levels	20.0086
rs6752046	2	150538326	G	A	0.615683	-0.087578	0.0188357	3.32635e-06	Butyrylglycine levels	21.6114
rs1047891	2	210675783	A	C	0.32329	0.297264	0.0190512	6.89919e-55	Butyrylglycine levels	243.386
rs116494196	3	7457853	G	A	0.0163143	-0.32475	0.071593	5.73155e-06	Butyrylglycine levels	20.569
rs10511029	3	73853349	C	A	0.101598	-0.133479	0.0299363	8.24337e-06	Butyrylglycine levels	19.874
rs973080	5	32749318	T	A	0.280402	-0.099258	0.0203566	1.08273e-06	Butyrylglycine levels	23.7671
rs189290350	5	76580207	T	C	0.0222776	0.311355	0.0608689	3.13447e-07	Butyrylglycine levels	26.1563
rs113386469	5	118478632	T	C	0.0180412	0.30677	0.0678397	6.12635e-06	Butyrylglycine levels	20.4416
rs199633495	6	81683879	A	T	0.0527276	0.179259	0.03982	6.74031e-06	Butyrylglycine levels	20.2589
rs147915227	7	44545029	A	G	0.0119405	-0.391634	0.0822557	1.92469e-06	Butyrylglycine levels	22.6613
rs2297442	9	6540540	C	T	0.292626	-0.0892615	0.0195489	4.96969e-06	Butyrylglycine levels	20.842
rs78912274	9	11274294	G	A	0.0451383	-0.193671	0.042911	6.38236e-06	Butyrylglycine levels	20.3633
rs117413590	9	22148568	A	G	0.00808738	-0.5088	0.100873	4.56015e-07	Butyrylglycine levels	25.4332
rs10114702	9	36262123	T	C	0.492612	-0.0804496	0.0179882	7.73677e-06	Butyrylglycine levels	19.9953
rs563124282	9	122627393	T	A	0.00970471	-0.404085	0.0912516	9.50001e-06	Butyrylglycine levels	19.6029
rs10791908	11	67625342	C	T	0.56725	-0.0938986	0.0180659	2.01938e-07	Butyrylglycine levels	27.0057
rs2014355	12	120737721	C	T	0.294337	0.557922	0.0183717	1e-200	Butyrylglycine levels	921.944
rs10774580	12	121038620	G	A	0.605206	-0.10246	0.0182646	2.02565e-08	Butyrylglycine levels	31.459
rs12929740	16	8490729	T	C	0.0433584	0.214946	0.0443435	1.2515e-06	Butyrylglycine levels	23.4885
rs117379775	18	62234378	T	C	0.045998	0.194056	0.0426186	5.28081e-06	Butyrylglycine levels	20.7258
rs144453662	21	24695366	A	G	0.0119383	-0.372494	0.0831534	7.4784e-06	Butyrylglycine levels	20.0602
rs35220549	22	49666168	G	A	0.0869925	0.149373	0.0319249	2.8845e-06	Butyrylglycine levels	21.8847
rs11205923	1	52078302	T	C	0.947637	0.156364	0.0345217	5.91413e-06	Pro-hydroxy-pro levels	20.5108
rs60037927	1	77171394	A	G	0.0919234	-0.127713	0.0272681	2.81874e-06	Pro-hydroxy-pro levels	21.9308
rs7519829	1	109777868	A	G	0.223582	-0.0852373	0.0185522	4.33887e-06	Pro-hydroxy-pro levels	21.1039
rs12093576	1	243492595	T	C	0.56731	0.0734065	0.0156805	2.84928e-06	Pro-hydroxy-pro levels	21.9101
rs2582975	2	103965828	A	T	0.101883	-0.112768	0.025505	9.80584e-06	Pro-hydroxy-pro levels	19.5441
rs1833216	2	206221424	C	T	0.575428	0.0705979	0.0156773	6.69415e-06	Pro-hydroxy-pro levels	20.2738
rs16851395	3	105654364	C	T	0.0122636	0.326104	0.0692775	2.51129e-06	Pro-hydroxy-pro levels	22.1525
rs147177631	4	82478785	A	G	0.015911	-0.280112	0.0618871	6.00603e-06	Pro-hydroxy-pro levels	20.4813
rs62316592	4	137090518	C	A	0.0310025	0.24215	0.0441591	4.16783e-08	Pro-hydroxy-pro levels	30.0623
rs6887345	5	39572267	G	T	0.607299	0.071448	0.0157916	6.05597e-06	Pro-hydroxy-pro levels	20.4655
rs10515706	5	154198958	T	C	0.425653	0.0698597	0.0156562	8.11592e-06	Pro-hydroxy-pro levels	19.9056
rs145052960	6	64767634	T	A	0.00685267	0.418362	0.0924099	5.97593e-06	Pro-hydroxy-pro levels	20.4909
rs9480064	6	155131254	T	G	0.483257	0.0726245	0.015738	3.93857e-06	Pro-hydroxy-pro levels	21.2893
rs2583825	6	165109962	C	T	0.359442	-0.0736045	0.0161671	5.29506e-06	Pro-hydroxy-pro levels	20.7223
rs191591122	7	127691652	T	G	0.0374908	0.184425	0.04041	5.02226e-06	Pro-hydroxy-pro levels	20.8236
rs10096113	8	14954793	C	T	0.250652	0.0885937	0.0178977	7.42106e-07	Pro-hydroxy-pro levels	24.4966
rs143638473	8	38696417	G	A	0.0104485	-0.357752	0.0752802	2.01145e-06	Pro-hydroxy-pro levels	22.5786
rs111891663	8	69629234	A	G	0.0681316	-0.139178	0.030406	4.71015e-06	Pro-hydroxy-pro levels	20.9468
rs12553678	9	2599517	T	A	0.103089	0.111858	0.0251441	8.64013e-06	Pro-hydroxy-pro levels	19.7859
rs1868000	10	71587355	G	A	0.848772	0.101119	0.0217317	3.2705e-06	Pro-hydroxy-pro levels	21.6457
rs141240026	10	103843950	A	C	0.0116891	0.34605	0.0713594	1.23844e-06	Pro-hydroxy-pro levels	23.5109
rs687448	12	3140340	G	C	0.469334	-0.0724711	0.0157128	3.98345e-06	Pro-hydroxy-pro levels	21.2675
rs1543169	12	83123351	G	A	0.458109	-0.0719117	0.0161105	8.05746e-06	Pro-hydroxy-pro levels	19.9194
[truncated: 30,017 more rows]

## Sheet: Table S3
Table S3: Detailed SNP information on GMs associated with EC and EAC
SNP	exposure	trait	effect_allele.exposure	other_allele.exposure	beta.exposure	eaf.exposure	outcome	pval.exposure	chr.exposure	pos.exposure	se.exposure	F statistic
rs112709876	GCST90032198	Bacillaceae A abundance in stool	T	C	0.0378407	0.0287502	EAC	7.8e-06	2	49341277	0.00846347	19.9904
rs114697521	GCST90032198	Bacillaceae A abundance in stool	C	T	0.0502133	0.0195352	EAC	1e-06	6	58157477	0.0102809	23.8548
rs11964056	GCST90032198	Bacillaceae A abundance in stool	T	C	0.0222796	0.0894507	EAC	5.9e-06	6	18611987	0.00491973	20.5084
rs1371483	GCST90032198	Bacillaceae A abundance in stool	T	C	0.0311724	0.0480364	EAC	1.6e-06	2	4841754	0.0064905	23.0666
rs143048866	GCST90032198	Bacillaceae A abundance in stool	T	C	-0.0293428	0.0528157	EAC	4.3e-06	19	7159005	0.0063871	21.1055
rs1709180	GCST90032198	Bacillaceae A abundance in stool	A	G	0.0263468	0.0629371	EAC	5.5e-06	6	151862885	0.00579719	20.6548
rs17672625	GCST90032198	Bacillaceae A abundance in stool	G	A	-0.0189572	0.126873	EAC	7.3e-06	4	112876830	0.00422595	20.1233
rs1879087	GCST90032198	Bacillaceae A abundance in stool	C	T	-0.0261238	0.0677321	EAC	3.6e-06	2	136064653	0.00563526	21.4904
rs34653201	GCST90032198	Bacillaceae A abundance in stool	A	G	-0.0351142	0.0337895	EAC	6.8e-06	1	2854979	0.00780142	20.259
rs3774209	GCST90032198	Bacillaceae A abundance in stool	A	C	-0.0141214	0.394164	EAC	1e-06	3	8652371	0.00288646	23.9345
rs4973125	GCST90032198	Bacillaceae A abundance in stool	G	A	0.0136924	0.321807	EAC	5.8e-06	2	228770701	0.00302089	20.5442
rs6763811	GCST90032198	Bacillaceae A abundance in stool	C	T	-0.017089	0.318764	EAC	1.1e-08	3	124983463	0.00299326	32.5945
rs79253912	GCST90032198	Bacillaceae A abundance in stool	A	G	-0.0385864	0.0295889	EAC	4.8e-06	17	9715199	0.00844046	20.8995
rs9979304	GCST90032198	Bacillaceae A abundance in stool	G	A	-0.01306	0.437819	EAC	4.3e-06	21	39007606	0.00284052	21.1393
rs111440950	GCST90032200	Bacilli A abundance in stool	G	A	-0.0357045	0.0116905	EAC	9e-06	3	139521066	0.00804287	19.7071
rs112065305	GCST90032200	Bacilli A abundance in stool	A	G	0.015126	0.0693857	EAC	7.7e-06	11	111462655	0.00338216	20.0014
rs112353795	GCST90032200	Bacilli A abundance in stool	C	T	0.0195711	0.0402116	EAC	8.1e-06	15	84574862	0.00438566	19.9141
rs12045973	GCST90032200	Bacilli A abundance in stool	T	C	-0.00942261	0.241256	EAC	2.4e-06	1	230676436	0.00199661	22.2718
rs12417836	GCST90032200	Bacilli A abundance in stool	T	C	0.0163911	0.0655821	EAC	2.3e-06	11	70243594	0.00347073	22.3036
rs12579191	GCST90032200	Bacilli A abundance in stool	C	T	0.011348	0.131561	EAC	5.7e-06	12	43209995	0.00250207	20.5703
rs141470488	GCST90032200	Bacilli A abundance in stool	A	G	0.040303	0.0120087	EAC	2.8e-07	7	25851430	0.00784663	26.382
rs34746575	GCST90032200	Bacilli A abundance in stool	A	G	-0.0172086	0.0524987	EAC	9e-06	3	167528402	0.0038763	19.7086
rs4910383	GCST90032200	Bacilli A abundance in stool	T	C	0.0217642	0.0432838	EAC	1.7e-07	11	11543456	0.00416474	27.3092
rs4988235	GCST90032200	Bacilli A abundance in stool	G	A	-0.0100068	0.414723	EAC	1.5e-08	2	135851076	0.00176621	32.1001
rs55889810	GCST90032200	Bacilli A abundance in stool	A	G	0.0184558	0.0459028	EAC	7.9e-06	8	52992030	0.00413182	19.9518
rs6517454	GCST90032200	Bacilli A abundance in stool	T	G	0.0243739	0.0301651	EAC	1.4e-06	21	38275479	0.00505241	23.273
rs72642602	GCST90032200	Bacilli A abundance in stool	T	C	0.0154549	0.0754237	EAC	2.2e-06	14	36472440	0.00326263	22.4387
rs72843512	GCST90032200	Bacilli A abundance in stool	A	G	-0.0146231	0.0785826	EAC	5.4e-06	17	60092352	0.00321467	20.6922
rs77397796	GCST90032200	Bacilli A abundance in stool	T	C	0.0345762	0.0128075	EAC	6.8e-06	5	5367039	0.00768347	20.2507
rs77458651	GCST90032200	Bacilli A abundance in stool	A	G	-0.0107196	0.166525	EAC	3.1e-06	3	69858250	0.00229813	21.7574
rs111876278	GCST90032234	Blautia A sp900066145 abundance in stool	T	C	-0.0599978	0.107185	EAC	7.8e-06	6	90013655	0.013422	19.9819
rs11627420	GCST90032234	Blautia A sp900066145 abundance in stool	A	G	0.137601	0.0196344	EAC	2.9e-06	14	72706312	0.0294244	21.869
rs117395302	GCST90032234	Blautia A sp900066145 abundance in stool	T	C	0.195656	0.00991597	EAC	2.1e-06	13	92636492	0.0412562	22.491
rs118160262	GCST90032234	Blautia A sp900066145 abundance in stool	C	T	0.184846	0.010798	EAC	4e-06	14	20214132	0.0400687	21.2819
rs12121909	GCST90032234	Blautia A sp900066145 abundance in stool	G	A	-0.040697	0.48695	EAC	9.7e-07	1	24284094	0.00831003	23.9839
rs2279137	GCST90032234	Blautia A sp900066145 abundance in stool	G	A	-0.102587	0.0348935	EAC	6.2e-06	5	149637911	0.0227009	20.422
rs4529305	GCST90032234	Blautia A sp900066145 abundance in stool	C	T	0.106484	0.0322744	EAC	5.8e-06	6	98725549	0.0234956	20.5398
rs56077366	GCST90032234	Blautia A sp900066145 abundance in stool	T	C	0.152408	0.017517	EAC	1.9e-06	13	64587046	0.0320051	22.6766
rs585050	GCST90032234	Blautia A sp900066145 abundance in stool	T	C	0.0426903	0.372963	EAC	5.1e-07	22	25532301	0.00850063	25.2206
rs628653	GCST90032234	Blautia A sp900066145 abundance in stool	G	A	-0.0387518	0.446043	EAC	3.9e-06	7	51756365	0.00839152	21.3257
rs72818042	GCST90032234	Blautia A sp900066145 abundance in stool	A	G	0.0847875	0.080534	EAC	3.3e-08	17	9466420	0.0153398	30.5509
rs73041266	GCST90032234	Blautia A sp900066145 abundance in stool	C	A	0.158675	0.01387	EAC	6.4e-06	11	130115858	0.0351685	20.3568
rs78488086	GCST90032234	Blautia A sp900066145 abundance in stool	T	C	0.164516	0.0132907	EAC	6e-06	19	20238249	0.0363511	20.4824
rs79440758	GCST90032234	Blautia A sp900066145 abundance in stool	C	T	0.181765	0.0128571	EAC	8.7e-07	2	174557082	0.0369524	24.1955
rs9433758	GCST90032234	Blautia A sp900066145 abundance in stool	G	A	-0.0496962	0.162344	EAC	6.9e-06	1	101266670	0.0110514	20.2214
rs9931220	GCST90032234	Blautia A sp900066145 abundance in stool	C	T	0.124828	0.0262447	EAC	1.7e-06	16	87003853	0.0261029	22.869
rs10098321	GCST90032250	CAG-1000 abundance in stool	T	C	-0.0844801	0.349593	EAC	5.9e-07	8	4963231	0.0169119	24.9531
rs10790969	GCST90032250	CAG-1000 abundance in stool	T	C	0.0747064	0.453477	EAC	3.6e-06	11	128659947	0.0161266	21.46
rs10867455	GCST90032250	CAG-1000 abundance in stool	A	G	-0.0777676	0.323738	EAC	6.1e-06	9	80048248	0.0171905	20.4654
rs112091683	GCST90032250	CAG-1000 abundance in stool	T	C	0.235452	0.0296838	EAC	5.6e-07	14	67856149	0.0470581	25.0343
rs112865890	GCST90032250	CAG-1000 abundance in stool	G	A	0.350417	0.0105148	EAC	7.3e-06	12	77224258	0.0781399	20.1106
rs12712141	GCST90032250	CAG-1000 abundance in stool	C	T	0.0733811	0.47829	EAC	4.6e-06	2	102336607	0.016014	20.9976
rs12746961	GCST90032250	CAG-1000 abundance in stool	T	C	0.179926	0.0443548	EAC	4e-06	1	109257699	0.0390094	21.274
rs138567877	GCST90032250	CAG-1000 abundance in stool	C	T	0.291172	0.0162305	EAC	4.3e-06	19	4729735	0.0633719	21.1109
rs17542557	GCST90032250	CAG-1000 abundance in stool	T	C	0.129316	0.0823893	EAC	8.8e-06	1	223506420	0.0290974	19.7513
rs3019533	GCST90032250	CAG-1000 abundance in stool	C	T	0.190199	0.0368832	EAC	6.1e-06	10	122617175	0.0420678	20.4417
rs35643385	GCST90032250	CAG-1000 abundance in stool	T	C	0.168344	0.051596	EAC	3e-06	16	84649106	0.0360586	21.796
rs5769717	GCST90032250	CAG-1000 abundance in stool	A	G	0.110956	0.127815	EAC	4.3e-06	22	48972568	0.0241318	21.1408
rs59565740	GCST90032250	CAG-1000 abundance in stool	A	G	-0.122645	0.0963704	EAC	6.1e-06	5	556609	0.0271241	20.4451
rs62189981	GCST90032250	CAG-1000 abundance in stool	C	T	0.290833	0.0174566	EAC	2.2e-06	20	510004	0.0613782	22.4522
rs6732884	GCST90032250	CAG-1000 abundance in stool	T	C	0.0951996	0.210687	EAC	2.1e-06	2	215165384	0.0200787	22.4801
rs77804075	GCST90032250	CAG-1000 abundance in stool	T	C	0.287583	0.0205422	EAC	3.6e-07	2	22956435	0.0565044	25.9037
rs7846894	GCST90032250	CAG-1000 abundance in stool	A	G	-0.0740742	0.441909	EAC	6.1e-06	9	8880355	0.0163798	20.4511
rs79738309	GCST90032250	CAG-1000 abundance in stool	A	G	0.397057	0.0132573	EAC	8.2e-09	3	111314065	0.0688711	33.2378
rs111285223	GCST90032280	CAG-448 abundance in stool	C	T	-0.107486	0.112296	EAC	6.2e-06	11	8125865	0.02378	20.4306
rs11235714	GCST90032280	CAG-448 abundance in stool	C	T	0.146602	0.0694687	EAC	1.1e-06	11	73286876	0.0300756	23.7603
rs140328019	GCST90032280	CAG-448 abundance in stool	A	G	0.294011	0.0143026	EAC	5.3e-06	13	103871516	0.0645561	20.7421
rs144109676	GCST90032280	CAG-448 abundance in stool	T	C	-0.347638	0.0105379	EAC	3.3e-06	3	138265549	0.0747745	21.6146
rs147442884	GCST90032280	CAG-448 abundance in stool	T	C	0.275454	0.0168473	EAC	3.2e-06	20	6666124	0.0591035	21.7206
rs149411016	GCST90032280	CAG-448 abundance in stool	C	T	0.356965	0.0112085	EAC	8.6e-07	20	43019415	0.0725301	24.2223
rs2518210	GCST90032280	CAG-448 abundance in stool	A	G	0.328349	0.0109225	EAC	6.7e-06	6	101907892	0.072942	20.2636
rs56008851	GCST90032280	CAG-448 abundance in stool	G	A	-0.137877	0.0673723	EAC	4.5e-06	10	81781045	0.0300603	21.0376
rs61831695	GCST90032280	CAG-448 abundance in stool	T	C	0.346586	0.0145476	EAC	2.8e-08	10	3546417	0.062415	30.835
rs6766789	GCST90032280	CAG-448 abundance in stool	A	C	0.157922	0.0830116	EAC	9.1e-09	3	60104287	0.0274842	33.0156
rs678822	GCST90032280	CAG-448 abundance in stool	G	T	0.0692998	0.471712	EAC	5.7e-06	10	42666998	0.0152739	20.5856
rs77105559	GCST90032280	CAG-448 abundance in stool	A	G	-0.170371	0.0504124	EAC	7.1e-07	19	15576271	0.0343543	24.594
rs79366624	GCST90032280	CAG-448 abundance in stool	T	C	0.0984928	0.138443	EAC	7.9e-06	12	101877105	0.0220504	19.9515
rs80071658	GCST90032280	CAG-448 abundance in stool	A	G	0.248167	0.0207071	EAC	3.4e-06	5	180755714	0.0534496	21.5575
rs8029031	GCST90032280	CAG-448 abundance in stool	T	C	0.0687343	0.432234	EAC	7.4e-06	15	46403997	0.0153338	20.0931
rs888265	GCST90032280	CAG-448 abundance in stool	G	A	0.073551	0.383789	EAC	2.7e-06	18	12750500	0.0156856	21.9875
rs1016305	GCST90032315	Cetobacterium A abundance in stool	A	G	0.0313798	0.445784	EAC	2.6e-06	3	85033773	0.00667309	22.1129
rs10809680	GCST90032315	Cetobacterium A abundance in stool	T	C	0.0457503	0.115158	EAC	9.3e-06	9	1212776	0.0103202	19.6522
rs111582823	GCST90032315	Cetobacterium A abundance in stool	T	C	0.0751833	0.0455771	EAC	2.3e-06	7	75732967	0.0159041	22.3473
rs11224464	GCST90032315	Cetobacterium A abundance in stool	T	C	0.0537667	0.0852014	EAC	5.4e-06	11	100812285	0.0118206	20.6894
rs114870832	GCST90032315	Cetobacterium A abundance in stool	G	A	-0.084289	0.0324992	EAC	6.4e-06	14	86578060	0.0186825	20.355
rs11638330	GCST90032315	Cetobacterium A abundance in stool	C	A	-0.0307895	0.380115	EAC	7.5e-06	15	36498299	0.00687637	20.0487
rs117689224	GCST90032315	Cetobacterium A abundance in stool	A	G	0.120221	0.0167255	EAC	3.9e-06	12	32233752	0.0260283	21.3338
rs138728925	GCST90032315	Cetobacterium A abundance in stool	G	A	0.0922015	0.0293124	EAC	2.6e-06	10	9866345	0.0196043	22.1194
rs1476635	GCST90032315	Cetobacterium A abundance in stool	G	A	0.0423446	0.147229	EAC	7.1e-06	7	2884635	0.00942631	20.1796
rs148018107	GCST90032315	Cetobacterium A abundance in stool	C	A	0.13853	0.0113982	EAC	5.3e-06	1	74073671	0.0304278	20.7275
rs17025267	GCST90032315	Cetobacterium A abundance in stool	T	C	0.0307672	0.484787	EAC	3.5e-06	1	215730565	0.00662858	21.5444
rs1734502	GCST90032315	Cetobacterium A abundance in stool	C	A	0.0399426	0.172585	EAC	5.4e-06	21	35658016	0.00878039	20.694
rs17689208	GCST90032315	Cetobacterium A abundance in stool	T	C	0.0537129	0.128862	EAC	6.1e-08	3	69800796	0.00991819	29.3287
rs1934931	GCST90032315	Cetobacterium A abundance in stool	A	G	-0.0317403	0.40143	EAC	2.7e-06	9	18546970	0.00676748	21.9972
rs2867794	GCST90032315	Cetobacterium A abundance in stool	A	G	-0.0352287	0.34	EAC	3.4e-07	20	44114513	0.00690494	26.03
rs2980649	GCST90032315	Cetobacterium A abundance in stool	T	G	0.0304926	0.417918	EAC	4.9e-06	8	6657912	0.00667485	20.8692
rs3109109	GCST90032315	Cetobacterium A abundance in stool	C	T	0.0513923	0.147427	EAC	4.6e-08	7	112445345	0.00939947	29.8944
rs34603187	GCST90032315	Cetobacterium A abundance in stool	T	C	-0.0412828	0.149578	EAC	8.6e-06	6	13130005	0.00927943	19.7923
rs35746115	GCST90032315	Cetobacterium A abundance in stool	A	C	-0.0338018	0.251547	EAC	9.9e-06	17	73460072	0.00764885	19.5293
rs367922	GCST90032315	Cetobacterium A abundance in stool	G	A	0.0311709	0.424853	EAC	2.3e-06	22	17831625	0.00659963	22.3079
rs3752497	GCST90032315	Cetobacterium A abundance in stool	T	C	-0.0553905	0.0814578	EAC	4.8e-06	22	24185239	0.0121133	20.9096
rs56869241	GCST90032315	Cetobacterium A abundance in stool	T	C	-0.0483756	0.10559	EAC	8.8e-06	12	20065398	0.0108837	19.756
rs62510266	GCST90032315	Cetobacterium A abundance in stool	T	G	-0.0659566	0.0532905	EAC	8.7e-06	8	78083212	0.0148331	19.7721
rs74840827	GCST90032315	Cetobacterium A abundance in stool	C	T	-0.0611728	0.0718274	EAC	1.5e-06	8	6910588	0.0127286	23.097
rs75145533	GCST90032315	Cetobacterium A abundance in stool	G	A	0.091394	0.0341909	EAC	6.4e-07	20	7570148	0.0183588	24.7826
rs7915024	GCST90032315	Cetobacterium A abundance in stool	A	G	0.0384192	0.193191	EAC	4.6e-06	10	51990196	0.00838322	21.0027
rs10745615	GCST90032327	Clostridium saudiense abundance in stool	A	G	-0.0856715	0.30894	EAC	3.3e-07	12	92685234	0.0167721	26.0914
rs10933053	GCST90032327	Clostridium saudiense abundance in stool	G	A	-0.180916	0.0405337	EAC	5.1e-06	2	224332749	0.0396755	20.7926
rs114488160	GCST90032327	Clostridium saudiense abundance in stool	A	G	0.236797	0.0286124	EAC	3.2e-07	3	167940214	0.046341	26.1109
rs12713542	GCST90032327	Clostridium saudiense abundance in stool	A	G	0.165444	0.0685139	EAC	1.2e-07	2	65663524	0.0312503	28.0281
rs13078008	GCST90032327	Clostridium saudiense abundance in stool	A	G	-0.103692	0.22169	EAC	3.8e-08	3	152097363	0.0188584	30.233
rs1338219	GCST90032327	Clostridium saudiense abundance in stool	A	G	-0.073875	0.323963	EAC	9.4e-06	1	219624333	0.0166751	19.6272
rs144025927	GCST90032327	Clostridium saudiense abundance in stool	A	G	0.299168	0.0185404	EAC	2.5e-07	10	34888753	0.0579705	26.6328
rs144576649	GCST90032327	Clostridium saudiense abundance in stool	T	C	0.264928	0.0204237	EAC	1.2e-06	18	60152869	0.0545441	23.5918
rs17623210	GCST90032327	Clostridium saudiense abundance in stool	G	A	0.164345	0.0512842	EAC	3.4e-06	10	57681323	0.0353744	21.5841
rs236523	GCST90032327	Clostridium saudiense abundance in stool	C	A	-0.0691014	0.492475	EAC	8.8e-06	17	70216501	0.0155452	19.7597
rs4628502	GCST90032327	Clostridium saudiense abundance in stool	T	C	-0.0789258	0.273391	EAC	7.3e-06	1	156686331	0.0175961	20.1189
rs58580682	GCST90032327	Clostridium saudiense abundance in stool	G	T	-0.128013	0.0838027	EAC	5.5e-06	19	52900827	0.0281582	20.668
rs6929627	GCST90032327	Clostridium saudiense abundance in stool	A	G	-0.0795221	0.315563	EAC	2.3e-06	6	158722827	0.0168143	22.3675
rs79883468	GCST90032327	Clostridium saudiense abundance in stool	T	C	-0.160263	0.0509485	EAC	5.8e-06	3	38824777	0.035352	20.5513
rs8052826	GCST90032327	Clostridium saudiense abundance in stool	A	G	-0.0869612	0.239532	EAC	2.4e-06	16	4375527	0.0184242	22.2779
rs8114713	GCST90032327	Clostridium saudiense abundance in stool	T	C	-0.101704	0.132972	EAC	8.8e-06	20	24685464	0.0228842	19.7517
rs1043124	GCST90032384	Faecalicatena sp001517425 abundance in stool	T	C	-0.0476425	0.0970939	EAC	3.5e-06	12	132769585	0.0102645	21.5434
rs10959202	GCST90032384	Faecalicatena sp001517425 abundance in stool	A	G	0.0367377	0.317542	EAC	3.4e-08	9	10617404	0.00665805	30.446
rs112756568	GCST90032384	Faecalicatena sp001517425 abundance in stool	T	G	0.0839251	0.0264004	EAC	9.3e-06	15	88551251	0.0189292	19.6571
rs1419772	GCST90032384	Faecalicatena sp001517425 abundance in stool	T	C	0.0305531	0.324162	EAC	3.7e-06	7	22058608	0.00660596	21.3914
rs142440912	GCST90032384	Faecalicatena sp001517425 abundance in stool	C	T	0.124139	0.0126065	EAC	6.9e-06	15	69408512	0.0276153	20.2077
rs1531631	GCST90032384	Faecalicatena sp001517425 abundance in stool	C	T	0.0356236	0.205152	EAC	2.1e-06	14	79158149	0.00751693	22.4592
rs2524287	GCST90032384	Faecalicatena sp001517425 abundance in stool	A	G	-0.028063	0.388652	EAC	8.1e-06	11	61917078	0.00628794	19.9183
rs3737170	GCST90032384	Faecalicatena sp001517425 abundance in stool	T	C	0.059769	0.0534486	EAC	8.2e-06	14	56605620	0.0134025	19.8875
rs4351927	GCST90032384	Faecalicatena sp001517425 abundance in stool	T	C	0.0324005	0.244356	EAC	8.6e-06	13	92331415	0.00728244	19.7947
rs4667392	GCST90032384	Faecalicatena sp001517425 abundance in stool	T	G	0.0268647	0.471592	EAC	8.7e-06	2	149872354	0.00603925	19.7878
rs473818	GCST90032384	Faecalicatena sp001517425 abundance in stool	A	G	0.0551576	0.0754717	EAC	1.9e-06	11	85084440	0.0115798	22.6886
rs56051154	GCST90032384	Faecalicatena sp001517425 abundance in stool	T	C	0.0285971	0.424747	EAC	3.4e-06	10	2335865	0.00615736	21.5702
rs62382344	GCST90032384	Faecalicatena sp001517425 abundance in stool	T	C	-0.0339976	0.32602	EAC	1.7e-07	5	149824898	0.00650172	27.3426
rs62511820	GCST90032384	Faecalicatena sp001517425 abundance in stool	T	G	-0.0556278	0.0666439	EAC	4.6e-06	8	69094388	0.0121427	20.9871
rs73991726	GCST90032384	Faecalicatena sp001517425 abundance in stool	T	C	-0.0511862	0.08227	EAC	3.3e-06	2	219799495	0.0110006	21.6508
rs112353795	GCST90032398	Firmicutes I abundance in stool	C	T	0.0156198	0.0402116	EAC	6.6e-06	15	84574862	0.00346573	20.3124
rs118120642	GCST90032398	Firmicutes I abundance in stool	T	C	0.0175589	0.0311605	EAC	4.2e-06	4	100323341	0.00381693	21.1625
rs12045973	GCST90032398	Firmicutes I abundance in stool	T	C	-0.00710316	0.241256	EAC	6.7e-06	1	230676436	0.00157776	20.2685
rs12579191	GCST90032398	Firmicutes I abundance in stool	C	T	0.0087996	0.131561	EAC	8.6e-06	12	43209995	0.00197721	19.8071
rs141470488	GCST90032398	Firmicutes I abundance in stool	A	G	0.0321051	0.0120087	EAC	2.2e-07	7	25851430	0.00620018	26.8126
rs2515464	GCST90032398	Firmicutes I abundance in stool	T	G	0.00667892	0.309057	EAC	4.7e-06	8	6528318	0.00145841	20.9726
rs4910383	GCST90032398	Firmicutes I abundance in stool	T	C	0.0170407	0.0432838	EAC	2.2e-07	11	11543456	0.00329119	26.8083
rs4988235	GCST90032398	Firmicutes I abundance in stool	G	A	-0.00745095	0.414723	EAC	9.4e-08	2	135851076	0.00139584	28.4939
rs55889810	GCST90032398	Firmicutes I abundance in stool	A	G	0.0149742	0.0459028	EAC	4.5e-06	8	52992030	0.00326492	21.035
rs62176308	GCST90032398	Firmicutes I abundance in stool	T	C	0.0114608	0.0756771	EAC	8.5e-06	2	217076851	0.00257482	19.8124
rs6517454	GCST90032398	Firmicutes I abundance in stool	T	G	0.0193521	0.0301651	EAC	1.3e-06	21	38275479	0.00399251	23.4944
rs72642602	GCST90032398	Firmicutes I abundance in stool	T	C	0.0118398	0.0754237	EAC	4.4e-06	14	36472440	0.00257817	21.0895
rs72843512	GCST90032398	Firmicutes I abundance in stool	A	G	-0.0116667	0.0785826	EAC	4.4e-06	17	60092352	0.00254031	21.0922
rs74961296	GCST90032398	Firmicutes I abundance in stool	G	A	-0.0132085	0.0613917	EAC	2.9e-06	6	125937481	0.00282463	21.8667
rs77397796	GCST90032398	Firmicutes I abundance in stool	T	C	0.0276709	0.0128075	EAC	5.2e-06	5	5367039	0.00607125	20.7726
rs77458651	GCST90032398	Firmicutes I abundance in stool	A	G	-0.0080411	0.166525	EAC	9.5e-06	3	69858250	0.00181601	19.6062
rs78389090	GCST90032398	Firmicutes I abundance in stool	T	C	0.0296196	0.0119649	EAC	1.7e-06	10	93746189	0.00619342	22.8716
rs10841378	GCST90032421	Gordonibacter abundance in stool	G	T	0.0995447	0.0654692	EAC	5e-06	12	19837407	0.0217986	20.8535
rs113153294	GCST90032421	Gordonibacter abundance in stool	A	G	-0.151756	0.0277778	EAC	6.2e-06	9	14376674	0.0335907	20.4105
rs113729517	GCST90032421	Gordonibacter abundance in stool	C	A	0.0646642	0.173087	EAC	6.8e-06	9	129544452	0.0143751	20.2351
rs116375084	GCST90032421	Gordonibacter abundance in stool	C	T	-0.130969	0.0378852	EAC	4.7e-06	19	21650042	0.0286206	20.9401
rs117680904	GCST90032421	Gordonibacter abundance in stool	T	C	-0.0898498	0.0942318	EAC	1.6e-06	9	91618335	0.0187021	23.0809
rs12971165	GCST90032421	Gordonibacter abundance in stool	A	G	0.137431	0.0326697	EAC	8.3e-06	18	79515967	0.0308349	19.8648
rs13356434	GCST90032421	Gordonibacter abundance in stool	T	C	0.0810397	0.175021	EAC	1.5e-08	5	3221348	0.0143053	32.0924
rs141765865	GCST90032421	Gordonibacter abundance in stool	A	G	0.163094	0.023423	EAC	6.1e-06	2	11391481	0.0360514	20.4659
rs1622761	GCST90032421	Gordonibacter abundance in stool	T	C	0.104243	0.0587296	EAC	4.6e-06	10	116711363	0.022741	21.0124
rs181099100	GCST90032421	Gordonibacter abundance in stool	G	A	-0.0945047	0.068784	EAC	8.7e-06	6	135926278	0.0212459	19.7859
rs2914263	GCST90032421	Gordonibacter abundance in stool	A	G	0.0896938	0.0905353	EAC	1.9e-06	5	23452815	0.0188166	22.7218
rs35548549	GCST90032421	Gordonibacter abundance in stool	C	T	0.0513505	0.447621	EAC	3.1e-06	5	80686115	0.0110171	21.7247
rs7296602	GCST90032421	Gordonibacter abundance in stool	T	C	-0.0562436	0.285148	EAC	3e-06	12	101296495	0.0120344	21.8422
rs7507442	GCST90032421	Gordonibacter abundance in stool	A	G	0.0525169	0.345696	EAC	3.4e-06	19	52775700	0.011313	21.5498
rs77731489	GCST90032421	Gordonibacter abundance in stool	G	A	0.113267	0.0538927	EAC	2.2e-06	10	86210124	0.0239256	22.412
rs7801174	GCST90032421	Gordonibacter abundance in stool	C	T	-0.0485025	0.401378	EAC	9.9e-06	7	38500966	0.0109738	19.535
rs986046	GCST90032421	Gordonibacter abundance in stool	G	A	0.0725492	0.151935	EAC	1.5e-06	8	126833457	0.0150976	23.0914
rs10802303	GCST90032461	Leclercia abundance in stool	A	G	0.0296081	0.217377	EAC	3.9e-06	1	245952443	0.00641489	21.3031
rs11671997	GCST90032461	Leclercia abundance in stool	T	G	-0.0290294	0.252225	EAC	1.9e-06	19	8568646	0.00608919	22.7278
rs117102637	GCST90032461	Leclercia abundance in stool	G	A	0.0737682	0.0281619	EAC	4.3e-06	10	132739174	0.016045	21.1378
rs117245421	GCST90032461	Leclercia abundance in stool	T	C	0.106445	0.0127405	EAC	7.4e-06	17	57274260	0.0237496	20.0881
rs12021841	GCST90032461	Leclercia abundance in stool	G	A	0.0604132	0.0458207	EAC	1.6e-06	1	183980035	0.0125775	23.0715
rs139160896	GCST90032461	Leclercia abundance in stool	A	G	-0.0502503	0.0588632	EAC	9e-06	3	133841736	0.0113184	19.7109
rs150510359	GCST90032461	Leclercia abundance in stool	A	C	0.116486	0.0133006	EAC	6.4e-07	8	53777463	0.0233978	24.7855
rs17166729	GCST90032461	Leclercia abundance in stool	C	T	0.10943	0.013096	EAC	2.8e-06	7	132724745	0.0233641	21.9369
rs183411192	GCST90032461	Leclercia abundance in stool	A	G	0.105648	0.0164018	EAC	4.1e-07	18	15402351	0.0208679	25.631
rs2364616	GCST90032461	Leclercia abundance in stool	A	C	-0.0275552	0.278628	EAC	3.5e-06	19	23735870	0.00594046	21.5163
rs34465489	GCST90032461	Leclercia abundance in stool	A	G	0.0441871	0.079571	EAC	9.4e-06	16	23713702	0.00997133	19.6374
rs35565830	GCST90032461	Leclercia abundance in stool	T	C	0.10698	0.0174772	EAC	8.4e-08	11	19011375	0.019969	28.7007
rs74340308	GCST90032461	Leclercia abundance in stool	G	A	0.104669	0.0151694	EAC	1.3e-06	6	124419569	0.0216227	23.4324
rs7594711	GCST90032461	Leclercia abundance in stool	G	T	-0.029357	0.229289	EAC	3.9e-06	2	172030734	0.00635618	21.332
rs76096341	GCST90032461	Leclercia abundance in stool	A	G	0.0689011	0.0322254	EAC	4.7e-06	7	12570825	0.0150465	20.9692
rs112882618	GCST90032506	Pauljensenia sp000411415 abundance in stool	A	C	0.238465	0.0130515	EAC	5.3e-07	16	87416510	0.0475463	25.1545
rs11602104	GCST90032506	Pauljensenia sp000411415 abundance in stool	G	A	0.0858623	0.113832	EAC	3.7e-07	11	11134412	0.016886	25.8554
[truncated: 550 more rows]

## Sheet: Table S4
Table S4: Reverse MR analysis results of EC and EAC to GM
[truncated: 201 more rows]

## Sheet: Table S5
Table S5: Detailed SNP information on metabolites associated with EC and EAC
[truncated: 235 more rows]
